# Supplementary material for: Transcriptome-Based Comparative Expression Profiling of Sweet Potato during a Compatible Response with Root-Knot Nematode Meloidogyne incognita Infection
Source: Genes (Basel). 2023 Nov 13;14(11):2074. doi: 10.3390/genes14112074 (PMC10671793; doi:10.3390/genes14112074)
Supplement: Supplementary file 1 [file genes-14-02074-s001.zip]

Archive with 2 entries (2 files):
- Sung et al. (2023)-Supplemental Figures-Genes-Revision-1-2023.11.08.pptx
- Sung et al. (2023)-Supplemental Tables-Genes-Revision-1-2023.11.08.xlsx
