# Supplementary material for: Transcriptome-Based Comparative Expression Profiling of Sweet Potato during a Compatible Response with Root-Knot Nematode Meloidogyne incognita Infection
Source: Genes (Basel). 2023 Nov 13;14(11):2074. doi: 10.3390/genes14112074 (PMC10671793; doi:10.3390/genes14112074)
Supplement: Supplementary file 1 [file genes-14-02074-s001.zip › Sung et al. (2023)-Supplemental Tables-Genes-Revision-1-2023.11.08.xlsx]

## Sheet: Table S1
Table S1. Oligonucleotide primers used for qRT-PCR analysis.
Transcript ID	Primer sequence(5'-3')		PCR product (bp)
G27463|TU45033	Forward primer	GAGGATGTGTGTGAGGTGGG	199
	Reverse primer	TGCAAAAATCCGAAGCAAGTTG
G27456|TU45022	Forward primer	CTCAACCCACCTCACACACA	200
	Reverse primer	GCATTGCCCTTTCCAACATTG
G21425|TU35008	Forward primer	ACTCTCTTCGGCTTCTGTGG	188
	Reverse primer	CCTCAAATGGGTCAGCAAATGT
G23414|TU38291	Forward primer	TCAAGCTACGAGAAATGCCTGT	181
	Reverse primer	TTATATCAGAGTGCGGGGCG
G48863|TU78450	Forward primer	TGAGGTGAATAGGTGTAAGGCA	184
	Reverse primer	ACAAGTTTCCTGTGACAACCCA
G36348|TU59614	Forward primer	CGAAGGGATCAAGAGGAGCA	198
	Reverse primer	ATGGGAGGGGAAAACTGCTG
G15453|TU25234	Forward primer	CCTACACCACCACAACTCCC	184
	Reverse primer	TTGCTTGCCTTCTGCTGACT
G18631|TU30441	Forward primer	GACAGATGCTAAAACCGCCAC	181
	Reverse primer	CAGAACCACCAGAGCCACAT
G3924|TU6477	Forward primer	CTACACGCGACAGATGCAGA	200
	Reverse primer	AGCCTCTTGATTGTTGTTGGGA
G42015|TU68619	Forward primer	GCTGGAGATGGCTTTGACAC	200
	Reverse primer	GGCAGGTTTCCTTTGACTCG
					0

## Sheet: Table S2
Table S2. Expression profiles of seleted RKN response genes in the RKN-susceptible three sweetpotato cultivars during infected and uninfected conditions as determined by mRNA seq.
Gene ID	Gene description	Log2 fold change (DHM: C vs T)	Gene ID	Gene description	Log2 fold change (SHM: C vs T)	Gene ID	Gene description	Log2 fold change (YM: C vs T)
G13395|TU21917	alpha/beta hydrolase domain-containing protein 17C-like	10.208	G18130|TU29626	allantoate deiminase	9.01862	G34857|TU57178	cellulose synthase A catalytic subunit 1	9.60326
G26621|TU43735	unchracterized protein	9.35999	G40569|TU66517	unchracterized protein	8.82746	G42751|TU69663	probable glutamate carboxypeptidase 2	9.44731
G7491|TU12325	uncharacterized protein LOC104240702	8.9012	G15821|TU25854	protein GIGANTEA-like isoform X1	8.68124	G47621|TU76590	putative late blight resistance protein homolog R1B-16	9.32665
G11311|TU18624	transcription factor TFIIIB component B''-like	8.80542	G44383|TU71891	myb family transcription factor APL-like	8.56273	G5559|TU9180	thiol-disulfide oxidoreductase LTO1	9.06178
G46229|TU74495	protein FAR1-RELATED SEQUENCE 11 isoform X1	8.74248	G24495|TU40149	uncharacterized protein LOC102601107 isoform X1	8.30581	G29848|TU48917	tRNA	8.61508
G24221|TU39680	unchracterized protein	8.68877	G41101|TU67277	isoamylase 1, chloroplastic	8.17792	G1643|TU2751	unchracterized protein	8.61029
G29996|TU49156	ER membrane protein complex subunit 1-like	8.43741	G38879|TU63734	uncharacterized protein LOC104225807	7.79312	G15626|TU25531	nucleolar complex protein 2 homolog isoform X1	8.60448
G31626|TU51868	cation-chloride cotransporter 1 isoform X1	7.86968	G34057|TU55835	protein HIRA isoform X1	7.66792	G28802|TU47241	unchracterized protein	8.58871
G34330|TU56291	putative UPF0481 protein At3g02645-like	7.79486	G34919|TU57276	protein HGH1 homolog isoform X1	7.40025	G40569|TU66517	unchracterized protein	8.50383
G38959|TU63895	serine/threonine-protein kinase PBS1-like	7.54805	G34382|TU56396	Sporamin A	7.25748	G6100|TU10068	uncharacterized protein At1g51745-like	8.48815
G18018|TU29430	pentatricopeptide repeat-containing protein MRL1, chloroplastic isoform X1	7.51321	G47167|TU75926	cellulose synthase-like protein E1 isoform X2	7.1916	G46006|TU74145	uncharacterized protein LOC104104405 isoform X1	8.24687
G20024|TU32735	phosphatidylinositol 4-phosphate 5-kinase 2-like	7.27612	G39122|TU64175	F-box protein PP2-B10-like	7.12928	G37107|TU60835	cytochrome b5-like	8.13955
G11454|TU18885	phosphate transporter PHO1	7.26259	G7674|TU12631	CMP-sialic acid transporter 1	6.91264	G8253|TU13587	Predicted protein	8.12516
G3946|TU6513	unchracterized protein	6.99376	G42256|TU68972	uncharacterized protein LOC104097263 isoform X1	6.8125	G27064|TU44428	3-hydroxyisobutyryl-CoA hydrolase 1-like isoform X1	7.78402
G21841|TU35692	lysosomal Pro-X carboxypeptidase	6.91528	G8138|TU13411	unchracterized protein	6.71081	G25230|TU41405	protein STRUBBELIG-RECEPTOR FAMILY 1	7.76421
G1221|TU2033	uncharacterized membrane protein At1g16860-like	6.85549	G39171|TU64253	Uncharacterized protein	6.65503	G20115|TU32896	uncharacterized protein LOC104235956	7.64818
G32017|TU52499	uncharacterized protein LOC102579340	6.79286	G17002|TU27804	protein MOR1 isoform X1	6.65179	G32389|TU53057	DNA damage-binding protein 1	7.56946
G48430|TU77805	calpain-type cysteine protease DEK1-like isoform X1	6.64238	G21669|TU35404	cytochrome P450 89A2-like	6.57365	G15570|TU25430	F-box protein PP2-A13-like	7.49938
G40396|TU66268	transcription factor RAX2-like	6.63662	G46084|TU74274	unchracterized protein	6.54566	G25334|TU41595	transcription factor IIIB 70 kDa subunit isoform X1	7.39917
G45576|TU73535	uncharacterized protein LOC104646676	6.58021	G12100|TU19890	uncharacterized protein LOC101260669	6.53294	G12653|TU20763	secretory carrier-associated membrane protein 4 isoform X1	7.37397
G24026|TU39332	heat shock 70 kDa protein 17	6.53583	G8401|TU13830	125 kDa kinesin-related protein-like isoform X1	6.48623	G15121|TU24690	SAMT	7.29462
G24026|TU39334	heat shock 70 kDa protein 17	6.53583	G12432|TU20427	DNA polymerase eta-like	6.35816	G36125|TU59238	probable cyclic nucleotide-gated ion channel 20, chloroplastic	7.2132
G34937|TU57307	ribonucleoside-diphosphate reductase large subunit-like	6.5322	G6455|TU10643	probable tRNA	6.21626	G2473|TU4103	BOI-related E3 ubiquitin-protein ligase 1-like	6.99247
G14862|TU24241	Uncharacterized protein	6.51408	G34193|TU56076	regulator of G-protein signaling 1	6.21594	G31021|TU50854	auxin response factor 1-like	6.87406
G10160|TU16704	NF-X1-type zinc finger protein NFXL2	6.48084	G2490|TU4141	snurportin-1	6.15785	G21676|TU35421	phosphatidylinositol/phosphatidylcholine transfer protein SFH12-like	6.85092
G16380|TU26741	3-isopropylmalate dehydrogenase, chloroplastic-like	6.47573	G39191|TU64292	Uncharacterized protein	6.14247	G10445|TU17212	uncharacterized protein LOC105170478 isoform X1	6.61578
G38014|TU62263	K	6.44817	G14226|TU23241	nucleobase-ascorbate transporter 2	6.13507	G13044|TU21381	uncharacterized protein LOC101246551	6.61433
G33291|TU54580	mitochondrial ribosome-associated GTPase 1-like	6.39232	G11089|TU18269	beclin-1-like protein isoform X1	6.12163	G12262|TU20149	uncharacterized protein LOC104243797	6.59642
G6648|TU10959	Uncharacterized protein	6.3847	G7721|TU12711	tubulin-folding cofactor D	6.06312	G1081|TU1789	mediator of RNA polymerase II transcription subunit 8-like isoform X1	6.54612
G46032|TU74187	replication factor C subunit 3	6.35632	G12146|TU19960	Uncharacterized protein	6.01466	G22800|TU37307	pentatricopeptide repeat-containing protein At5g27270	6.52356
G48048|TU77221	uncharacterized protein LOC104218397 isoform X1	6.30026	G38955|TU63884	serine/threonine-protein kinase CDL1-like	5.94251	G33256|TU54523	universal stress protein A-like protein	6.36961
G29148|TU47814	lysine-specific demethylase JMJ25-like	6.29649	G8111|TU13363	Putative uncharacterized protein	5.94084	G5359|TU8851	epidermal growth factor receptor substrate 15-like 1 isoform X2	6.35403
G39269|TU64429	uncharacterized protein LOC105157934	6.27664	G6032|TU9957	NAD-dependent protein deacetylase SRT2 {ECO:0000255|HAMAP-Rule:MF_03161}	5.85543	G42740|TU69648	uncharacterized protein LOC104104961 isoform X1	6.31783
G34099|TU55930	uncharacterized protein LOC104218533 isoform X1	6.23878	G33968|TU55654	uncharacterized protein LOC104227084	5.81758	G10314|TU16984	6-phosphofructo-2-kinase/fructose-2,6-bisphosphatase-like	6.29829
G32499|TU53241	probable beta-1,3-galactosyltransferase 20	6.23831	G27563|TU45202	unchracterized protein	5.78517	G36080|TU59162	sieve element occlusion b	6.29578
G19083|TU31192	thaumatin-like protein-like	6.23081	G2933|TU4837	serine/threonine-protein kinase CTR1	5.74921	G2923|TU4817	cyclin-dependent kinase 12-like isoform X1	6.27827
G32599|TU53401	uncharacterized protein LOC104113580 isoform X2	6.04784	G17163|TU28075	maspardin	5.71577	G10582|TU17444	rhodanese-like domain-containing protein 4A, chloroplastic	6.27171
G34166|TU56029	mitochondrial dicarboxylate/tricarboxylate transporter DTC	6.04094	G5469|TU9022	calmodulin-lysine N-methyltransferase isoform X1	5.71239	G27834|TU45652	uncharacterized protein At2g39910-like	6.2214
G43577|TU70806	uncharacterized protein LOC104087878 isoform X1	5.97886	G18017|TU29424	pentatricopeptide repeat-containing protein MRL1, chloroplastic-like isoform X1	5.66759	G40278|TU66082	uncharacterized protein LOC102596584	6.20555
G27782|TU45570	PTI1-like tyrosine-protein kinase At3g15890	5.93598	G39769|TU65241	Putative uncharacterized protein	5.63973	G32892|TU53868	ATP-dependent zinc metalloprotease FTSH 7, chloroplastic	6.16583
G28154|TU46149	AP2-like ethylene-responsive transcription factor ANT isoform X1	5.9185	G18608|TU30404	serine carboxypeptidase-like 45	5.63743	G3259|TU5352	elongation factor G, mitochondrial {ECO:0000255|HAMAP-Rule:MF_03061}	6.15185
G16070|TU26248	peregrin	5.86061	G35210|TU57724	putative 1-phosphatidylinositol-3-phosphate 5-kinase FAB1C	5.63333	G8222|TU13539	uncharacterized protein LOC104235147 isoform X1	6.14224
G27566|TU45209	DNA ligase 4-like isoform X1	5.8189	G9367|TU15393	unchracterized protein	5.6079	G27055|TU44415	major facilitator superfamily domain-containing protein 12-like	6.1416
G35698|TU58538	translocation protein sec62-like isoform X1	5.74969	G38753|TU63518	uncharacterized protein LOC104247306 isoform X1	5.58419	G17125|TU28014	armadillo repeat-containing kinesin-like protein 2	6.12563
G16112|TU26307	double-stranded RNA-binding protein 1	5.67975	G23395|TU38270	plasma membrane ATPase 1	5.5406	G6800|TU11227	vacuolar amino acid transporter 1-like	6.09851
G10794|TU17783	DEAD-box ATP-dependent RNA helicase 9-like isoform X1	5.65932	G5528|TU9121	snRNA-activating protein complex subunit-like	5.52772	G24446|TU40077	LOW QUALITY PROTEIN: uncharacterized protein LOC104211284	5.98335
G33908|TU55560	unchracterized protein	5.62552	G9713|TU15961	hydroxymethylglutaryl-CoA lyase, mitochondrial	5.49359	G16057|TU26231	phosphoenolpyruvate carboxylase	5.94984
G15651|TU25578	glycine-rich RNA-binding protein 3, mitochondrial-like	5.59163	G26764|TU43960	E3 ubiquitin-protein ligase KEG-like	5.47928	G28907|TU47412	double-stranded RNA-binding protein 1-like isoform X1	5.92802
G20722|TU33866	uncharacterized protein LOC104106419 isoform X1	5.56665	G12980|TU21278	nitrate transporter 1.4-like	5.36723	G47941|TU77048	protoheme IX farnesyltransferase, mitochondrial	5.92362
G16430|TU26830	UPF0420 protein C16orf58 homolog	5.56518	G18703|TU30556	polyprenol reductase 2-like isoform X1	5.34696	G33018|TU54070	probable protein phosphatase 2C 27 isoform X2	5.91252
G36760|TU60277	U1 small nuclear ribonucleoprotein C-like isoform X1	5.4861	G48437|TU77815	synaptotagmin-3-like isoform X1	5.31107	G16367|TU26718	probable methyltransferase PMT7	5.88825
G15684|TU25632	transmembrane protein 64-like	5.47838	G15260|TU24931	uncharacterized protein LOC104248402 isoform X1	5.29434	G9263|TU15257	1-deoxy-D-xylulose 5-phosphate synthase 1 precursor	5.84265
G27530|TU45143	mitochondrial aspartate-glutamate transporter AGC1-like	5.41278	G36193|TU59354	nuclear mitotic apparatus protein 1 isoform X1	5.26386	G30046|TU49231	probable receptor-like protein kinase At5g56460	5.82886
G31053|TU50916	survival of motor neuron-related-splicing factor 30 isoform X1	5.38065	G5308|TU8762	protein REVEILLE 1-like isoform X1	5.25167	G5949|TU9806	uncharacterized protein LOC102600851	5.82648
G28636|TU46955	unchracterized protein	5.35199	G21627|TU35346	uncharacterized protein LOC102586426	5.22641	G40098|TU65791	DUF21 domain-containing protein At2g14520-like	5.79675
G23625|TU38672	phosphoglycolate phosphatase 1B, chloroplastic-like	5.30117	G18058|TU29488	uncharacterized LOC101206989	5.20076	G25946|TU42578	NADH:cytochrome b5 reductase	5.76811
G20661|TU33772	Putative uncharacterized protein	5.29478	G22332|TU36499	uncharacterized protein LOC104214951 isoform X1	5.1883	G27693|TU45423	unchracterized protein	5.65858
G46956|TU75577	probable methyltransferase PMT3	5.29025	G36287|TU59510	unchracterized protein	5.14749	G7217|TU11892	sufE-like protein, chloroplastic	5.55612
G27270|TU44726	elongation factor G-1, chloroplastic	5.25927	G38958|TU63892	serine/threonine-protein kinase CDL1-like	5.08746	G28522|TU46751	unchracterized protein	5.54535
G14291|TU23338	putative ABC transporter C family member 15 isoform X1	5.23266	G4863|TU8016	DEAD-box ATP-dependent RNA helicase 31-like	5.04586	G45773|TU73822	protein CASP-like	5.53424
G43691|TU70949	phosphoglycolate phosphatase 1B, chloroplastic-like	5.21492	G22381|TU36594	unchracterized protein	5.0218	G6989|TU11538	beta-galactosidase-like	5.51412
G38156|TU62526	TBC1 domain family member 8B-like	5.13349	G15470|TU25268	uncharacterized protein LOC104215042	5.02066	G39408|TU64639	unchracterized protein	5.50225
G3323|TU5455	glucose-6-phosphate 1-dehydrogenase 4, chloroplastic	5.13118	G33932|TU55596	uncharacterized protein LOC104232513	5.00555	G6547|TU10797	DNA ligase 1-like isoform X2	5.48398
G18422|TU30084	BAG family molecular chaperone regulator 3-like	5.08746	G38263|TU62712	Putative purple acid phosphatase	4.99908	G2799|TU4622	serine/threonine-protein kinase AFC1 isoform X2	5.47573
G13280|TU21743	synaptotagmin-5-like	5.07267	G34301|TU56246	pantothenate kinase 1	4.98272	G32747|TU53635	potassium transporter 11-like	5.45943
G41495|TU67854	Putative uncharacterized protein	5.03562	G35994|TU59008	cadmium/zinc-transporting ATPase HMA2-like isoform X1	4.9316	G44891|TU72567	pre-mRNA-splicing factor ATP-dependent RNA helicase PRP16-like	5.38214
G14950|TU24385	glycerate dehydrogenase	5.02772	G14718|TU24005	SUMO-activating enzyme subunit 2	4.92978	G30254|TU49587	beta-hexosaminidase 1-like	5.36614
G35138|TU57609	putative 1-phosphatidylinositol-3-phosphate 5-kinase FAB1C	5.02237	G40239|TU66008	synaptotagmin-4	4.92811	G25297|TU41523	uncharacterized protein LOC104230625 isoform X1	5.30862
G32328|TU52967	senescence-specific cysteine protease SAG39-like	4.9826	G5944|TU9800	unchracterized protein	4.9279	G6964|TU11493	putative uncharacterized protein DDB_G0270496	5.30826
G23210|TU37967	unchracterized protein	4.96809	G34115|TU55952	probable plastid-lipid-associated protein 12, chloroplastic	4.88681	G29481|TU48329	ATP synthase subunit beta, mitochondrial	5.30012
G46456|TU74827	11-oxo-beta-amyrin 30-oxidase-like isoform X1	4.96402	G22261|TU36388	ABC transporter I family member 6, chloroplastic	4.87935	G11750|TU19349	probable E3 ubiquitin-protein ligase HIP1	5.29721
G18624|TU30433	methylputrescine oxidase	4.96366	G22261|TU36389	ABC transporter I family member 6, chloroplastic	4.87935	G2956|TU4872	GDSL esterase/lipase At5g03610-like	5.29248
G30959|TU50754	unchracterized protein	4.90175	G18322|TU29940	small RNA 2'-O-methyltransferase-like	4.84529	G12419|TU20400	transcription factor GTE6-like isoform X1	5.22563
G6557|TU10812	uncharacterized protein LOC104235342	4.89928	G34570|TU56681	uncharacterized protein LOC104119298	4.82111	G25278|TU41475	uncharacterized protein LOC101247562	5.20751
G25576|TU42001	carboxymethylenebutenolidase homolog	4.8912	G9384|TU15420	TMV resistance protein N-like	4.81576	G16570|TU27085	pre-mRNA-processing protein 40A-like isoform X1	5.17451
G639|TU1067	bidirectional sugar transporter SWEET1-like	4.86396	G3583|TU5879	exportin-7 isoform X1	4.79751	G11913|TU19600	ribonuclease P protein subunit p25-like protein	5.16957
G16367|TU26718	probable methyltransferase PMT7	4.85929	G17585|TU28767	probable methyltransferase PMT28-like	4.79195	G8010|TU13195	xyloglucan endotransglucosylase-hydrolase XTH5	5.16658
G22562|TU36897	poly	4.82621	G1180|TU1960	lysM domain receptor-like kinase 3	4.78953	G23354|TU38211	BAH and coiled-coil domain-containing protein 1-like isoform X1	5.08996
G17178|TU28099	uncharacterized protein LOC104239167	4.82075	G40528|TU66460	casein kinase I-like isoform X2	4.74871	G25441|TU41778	probable threonine--tRNA ligase, cytoplasmic	5.085
G41247|TU67485	general transcription factor IIE subunit 1-like isoform X1	4.79407	G26341|TU43243	pyridoxal reductase, chloroplastic-like	4.7425	G41518|TU67886	Uncharacterized protein	5.07004
G6244|TU10320	uncharacterized protein LOC101312503	4.76392	G32446|TU53162	uncharacterized protein LOC104121622 isoform X1	4.74197	G20220|TU33060	probable beta-1,3-galactosyltransferase 11 isoform X1	5.06774
G48779|TU78321	putative ATP-dependent RNA helicase DHX33 isoform X2	4.75979	G20637|TU33723	uncharacterized protein LOC101261029	4.72034	G36431|TU59742	3-oxoacyl-	5.02772
G47473|TU76376	probable Xaa-Pro aminopeptidase P-like	4.75139	G83|TU138	uncharacterized protein LOC104228818 isoform X1	4.71036	G47485|TU76392	probable acyl-activating enzyme 17, peroxisomal	5.01394
G7618|TU12533	digalactosyldiacylglycerol synthase 2, chloroplastic isoform X1	4.73627	G30679|TU50276	long chain acyl-CoA synthetase 2 isoform X1	4.68483	G9389|TU15427	TMV resistance protein N-like	5
G34009|TU55749	uncharacterized protein LOC102604569	4.73221	G3425|TU5622	uncharacterized protein LOC104113604	4.68396	G22251|TU36370	Putative uncharacterized protein	4.98968
G2282|TU3808	S-adenosylmethionine carrier 1, chloroplastic/mitochondrial-like	4.70044	G26270|TU43120	uncharacterized protein LOC104221290	4.68054	G33048|TU54133	ankyrin repeat-containing protein At5g02620-like	4.94919
G35059|TU57477	mediator of RNA polymerase II transcription subunit 25-like	4.63621	G24308|TU39842	uncharacterized protein LOC104086767	4.67108	G29807|TU48834	peroxidase P7	4.94225
G45472|TU73393	WD repeat-containing protein 53	4.60444	G28183|TU46206	small RNA degrading nuclease 1-like	4.63807	G33204|TU54408	superoxide dismutase	4.90739
G31132|TU51068	formin-like protein 20 isoform X2	4.59402	G16431|TU26835	Putative uncharacterized protein	4.59779	G28922|TU47437	uncharacterized protein LOC104096659	4.88869
G20728|TU33880	mitogen-activated protein kinase kinase 2-like	4.57075	G18870|TU30834	uncharacterized membrane protein At3g27390-like isoform X1	4.59754	G47147|TU75881	photosystem I reaction center subunit X psaK	4.88264
G32269|TU52893	zingipain-1-like	4.56413	G36620|TU60063	probable LRR receptor-like serine/threonine-protein kinase RKF3	4.57462	G39059|TU64072	tetraspanin-6	4.86312
G23083|TU37763	cytochrome P450 CYP72A219-like, partial	4.54929	G47457|TU76353	endo-beta-1,4-glucanase precursor	4.56155	G3951|TU6524	valine--tRNA ligase	4.85849
G36840|TU60409	Putative uncharacterized protein OSJNBa0017O06.12	4.53631	G45062|TU72827	autophagy-related protein 18-like	4.55439	G10181|TU16742	exonuclease V, chloroplastic	4.85138
G580|TU962	metacaspase-4	4.53163	G47276|TU76101	beta-amyrin synthase	4.53907	G33932|TU55596	uncharacterized protein LOC104232513	4.83354
G39862|TU65406	glutamine synthetase isoform X1	4.5311	G48428|TU77798	uncharacterized protein LOC104118722	4.53629	G8429|TU13875	lignin-forming anionic peroxidase-like	4.8241
G19145|TU31287	paired amphipathic helix protein Sin3-like 3 isoform X1	4.52838	G20693|TU33824	inactive protein kinase SELMODRAFT_444075-like isoform X1	4.52356	G30087|TU49292	expansin-like B1	4.81794
G6022|TU9937	GATA transcription factor 26-like	4.52379	G12425|TU20415	DNA-directed RNA polymerase III subunit rpc1 isoform X1	4.52356	G42534|TU69353	uncharacterized protein At1g04910	4.78111
G23185|TU37925	agamous-like MADS-box protein AGL8 homolog	4.52136	G32093|TU52618	kinetochore protein Spc25	4.50682	G35919|TU58898	formate--tetrahydrofolate ligase	4.74925
G12246|TU20126	cytochrome P450 82C4-like	4.51439	G24370|TU39939	squamosa promoter-binding-like protein 12-like isoform X1	4.50033	G35665|TU58475	urease	4.74522
G7303|TU12028	laccase-12-like	4.49185	G48055|TU77236	Uncharacterized protein	4.48907	G7810|TU12858	unchracterized protein	4.7349
G4471|TU7400	riboflavin biosynthesis protein PYRD, chloroplastic	4.4849	G37024|TU60715	ABC transporter B family member 25, mitochondrial	4.48543	G22777|TU37277	serine/threonine-protein kinase sid1	4.72168
G8444|TU13901	RecName: Full=Eukaryotic initiation factor 4A-3; Short=eIF-4A-3; AltName: Full=ATP-dependent RNA helicase eIF4A-3 ):chr12:10736491-10737758	4.42803	G5219|TU8608	uridine kinase-like protein 3	4.42531	G25300|TU41528	uncharacterized protein LOC104249541	4.71494
G8846|TU14572	chaperone protein dnaJ 20, chloroplastic-like	4.41741	G13137|TU21528	uncharacterized protein LOC104242341 isoform X1	4.37029	G33389|TU54729	unchracterized protein	4.69901
G4312|TU7134	uncharacterized protein LOC101255492	4.40833	G43386|TU70528	unchracterized protein	4.35372	G8741|TU14380	protein SRG1	4.65377
G21294|TU34812	unchracterized protein	4.39652	G38607|TU63289	ubiquitin carboxyl-terminal hydrolase 15	4.3505	G34060|TU55839	U4/U6 small nuclear ribonucleoprotein Prp31	4.64973
G6803|TU11233	glycosylphosphatidylinositol anchor attachment 1 protein	4.36227	G34541|TU56639	probable isoprenylcysteine alpha-carbonyl methylesterase ICMEL1 isoform X1	4.32375	G36047|TU59110	phosphatidylglycerol phospholipase C-like isoform X1	4.64735
G15490|TU25295	poly	4.36	G6839|TU11282	structural maintenance of chromosomes protein 6B-like isoform X1	4.31823	G18295|TU29899	unchracterized protein	4.64024
G10244|TU16836	Putative uncharacterized protein	4.34677	G37445|TU61336	uncharacterized protein LOC105170658	4.31333	G34649|TU56813	probable serine/threonine-protein kinase At4g35230	4.61666
G5535|TU9132	translocation protein SEC63 homolog isoform X1	4.33601	G20484|TU33453	origin recognition complex subunit 3	4.31331	G12152|TU19969	uncharacterized protein LOC105176044	4.61644
G30751|TU50407	uncharacterized protein LOC104211066	4.33431	G4927|TU8124	cyclin-A2-2-like isoform X1	4.3102	G23056|TU37717	WAT1-related protein At2g39510	4.61078
G32981|TU54023	receptor-like serine/threonine-protein kinase SD1-8-like	4.3229	G8741|TU14380	protein SRG1	4.3049	G30340|TU49729	CASP-like protein PIMP1	4.59632
G340|TU579	serine/threonine-protein kinase EDR1-like isoform X1	4.30433	G8394|TU13806	transcription initiation factor TFIID subunit 15	4.29913	G43706|TU70974	unchracterized protein	4.58849
G12333|TU20257	probable receptor-like serine/threonine-protein kinase At5g57670	4.29935	G4838|TU7977	carbon catabolite repressor protein 4 homolog 6 isoform X1	4.26946	G43261|TU70364	tricyclene synthase Oc15, chloroplastic-like isoform X1	4.55304
G7766|TU12800	DNA-directed RNA polymerases IV and V subunit 2-like	4.2951	G24443|TU40070	glyoxylate/succinic semialdehyde reductase 2, chloroplastic	4.26704	G17999|TU29395	transport inhibitor response 1-like protein	4.54844
G48227|TU77496	LOW QUALITY PROTEIN: myrcene synthase, chloroplastic-like	4.27987	G37192|TU60961	transcription factor MYB48-like	4.26537	G26795|TU44004	unchracterized protein	4.53605
G44680|TU72269	unchracterized protein	4.27099	G30465|TU49931	pelota	4.25842	G33114|TU54256	Uncharacterized protein	4.53367
G19640|TU32126	mannan endo-1,4-beta-mannosidase 7	4.26633	G12218|TU20078	fertilization-independent endosperm protein	4.23601	G45519|TU73455	beta-amylase 7	4.52695
G13461|TU22021	DNA-directed RNA polymerase III subunit rpc3 isoform X1	4.26572	G22576|TU36921	serine carboxypeptidase-like 45	4.20058	G26484|TU43503	trafficking protein particle complex subunit 8	4.51774
G33971|TU55670	antiviral helicase SKI2-like	4.23505	G31754|TU52057	ribonuclease H2 subunit C-like isoform X1	4.19056	G47515|TU76433	CTD nuclear envelope phosphatase 1 homolog isoform X1	4.51568
G11053|TU18207	WD repeat-containing protein 89 homolog	4.23117	G22568|TU36910	probable 28S rRNA	4.18666	G41128|TU67310	LOB domain-containing protein 41	4.4987
G26601|TU43711	ABC transporter B family member 1	4.22198	G6339|TU10457	importin-5-like	4.17371	G182|TU312	AMP deaminase-like	4.47781
G5816|TU9583	plant intracellular Ras-group-related LRR protein 4-like	4.20119	G34807|TU57089	Uncharacterized protein	4.16056	G20626|TU33703	hexokinase-1	4.47483
G17501|TU28617	abscisic acid 8'-hydroxylase 1-like	4.19147	G7810|TU12858	unchracterized protein	4.15548	G8920|TU14688	acidic class II 1,3-beta-glucanase precursor, partial	4.47029
G31838|TU52230	auxin response factor 9-like	4.18322	G24250|TU39731	ribosome biogenesis protein NSA2 homolog	4.15453	G14213|TU23207	uncharacterized protein LOC104106690	4.46761
G169|TU283	wall-associated receptor kinase 4-like	4.17498	G43168|TU70237	unchracterized protein	4.152	G26091|TU42816	5-epiaristolochene synthase	4.42758
G5325|TU8793	uncharacterized protein LOC105176795	4.17068	G27406|TU44944	uncharacterized protein LOC105164099	4.14904	G17366|TU28406	Uncharacterized protein	4.40874
G36907|TU60525	CLIP-associated protein-like	4.16331	G23494|TU38427	U-box domain-containing protein 44-like	4.13585	G18472|TU30170	UDP-glucose 4-epimerase GEPI48 isoform X1	4.36309
G26403|TU43355	Putative uncharacterized protein	4.16125	G3308|TU5426	subtilisin-like protease SBT5.3	4.12218	G39301|TU64477	1-phosphatidylinositol-3-phosphate 5-kinase FAB1B-like isoform X1	4.36024
G26369|TU43298	unchracterized protein	4.13215	G2029|TU3381	Cysteine proteinase	4.1217	G17352|TU28385	beta-amylase 8 isoform X3	4.3292
G21603|TU35306	uncharacterized protein LOC101267038	4.12365	G27785|TU45577	cytochrome c oxidase assembly protein COX11, mitochondrial	4.10579	G25786|TU42328	LOW QUALITY PROTEIN: phosphoinositide phosphatase SAC8	4.3234
G18133|TU29632	protein NLRC3	4.12051	G9861|TU16208	Putative uncharacterized protein	4.10175	G9184|TU15130	E3 ubiquitin-protein ligase RHA2A	4.3169
G20472|TU33439	uncharacterized protein LOC104235559	4.11907	G6622|TU10919	zinc finger CCCH domain-containing protein 48	4.09902	G19676|TU32200	phospholipase D delta-like isoform X1	4.31128
G38607|TU63291	ubiquitin carboxyl-terminal hydrolase 15	4.10369	G28328|TU46426	putative 3,4-dihydroxy-2-butanone kinase	4.09818	G16570|TU27091	pre-mRNA-processing protein 40A-like isoform X1	4.27798
G31936|TU52370	Predicted protein	4.10061	G43522|TU70734	probable DNA primase large subunit-like isoform X1	4.07555	G13818|TU22578	microtubule-associated protein TORTIFOLIA1-like	4.27685
G23318|TU38142	RecName: Full=Isocitrate lyase; Short=ICL; AltName: Full=Isocitrase; AltName: Full=Isocitratsysase ):chr3:21440245-21442225	4.09446	G27346|TU44847	phospholipid-transporting ATPase 1	4.05329	G11513|TU18991	RecName: Full=Catechol oxidase B, chloroplastic; AltName: Full=Polyphenol oxidase; Short=PPO; Flags: Precursor ):chr13:4431542-4432128	4.2531
G8926|TU14700	glucan endo-1,3-beta-glucosidase A-like, partial	4.0919	G2833|TU4676	coproporphyrinogen-III oxidase 1, chloroplastic	4.04869	G32811|TU53728	vacuolar amino acid transporter 1-like	4.22599
G15903|TU25981	sporulation-specific protein 15	4.08835	G45037|TU72786	organic cation/carnitine transporter 7-like isoform X1	4.04576	G39547|TU64877	probable WRKY transcription factor 26	4.22328
G197|TU342	Uncharacterized protein	4.06895	G8880|TU14626	PDR-type ACB transporter	4.03363	G34093|TU55910	probable lysine--tRNA ligase, cytoplasmic	4.22259
G37229|TU61010	unchracterized protein	4.05229	G23186|TU37930	aspartate aminotransferase, mitochondrial-like	4.0286	G20598|TU33658	methylglutaconyl-CoA hydratase, mitochondrial	4.21392
G24773|TU40646	uncharacterized protein LOC102595098 isoform X1	4.04142	G33415|TU54775	proline-rich protein 4 isoform X1	4.01363	G6034|TU9962	aspartic proteinase Asp1	4.20306
G16974|TU27755	uncharacterized protein LOC102596106	4.03284	G38249|TU62690	importin subunit alpha-2-like	4.004	G31560|TU51758	uncharacterized protein LOC102601713	4.20084
G30567|TU50078	thioredoxin-like 2, chloroplastic	4.02198	G13359|TU21859	putative late blight resistance protein homolog R1B-16	4.00163	G48386|TU77733	alpha-glucan water dikinase, chloroplastic isoform X2	4.18047
G25662|TU42134	DNA polymerase delta catalytic subunit	4.00403	G27318|TU44797	uncharacterized protein LOC104105384 isoform X1	3.98987	G13646|TU22317	mediator of RNA polymerase II transcription subunit 22a-like	4.17869
G40748|TU66781	UPF0187 protein At3g61320, chloroplastic-like	3.99731	G19714|TU32254	40S ribosomal protein S13-like	3.97221	G30187|TU49474	metal tolerance protein 11 isoform X1	4.17834
G37665|TU61703	uncharacterized protein LOC102606114	3.97904	G43951|TU71309	uncharacterized protein LOC104107909 isoform X1	3.94263	G38014|TU62260	K	4.17812
G14373|TU23463	oligopeptide transporter 1	3.95909	G1464|TU2470	sister chromatid cohesion 1 protein 4 isoform X2	3.93456	G24506|TU40167	sucrose synthase 5-like	4.16854
G45875|TU73956	ADP-ribosylation factor GTPase-activating protein AGD3-like isoform X1	3.94988	G26748|TU43929	proline--tRNA ligase-like	3.91669	G14882|TU24274	Putative uncharacterized protein	4.16414
G14417|TU23544	NAC transcription factor 25-like	3.94902	G21930|TU35862	CDT1-like protein a, chloroplastic-like isoform X1	3.90881	G26989|TU44306	tricyclene synthase Oc15, chloroplastic-like isoform X2	4.14256
G6987|TU11534	pentatricopeptide repeat-containing protein At3g18020	3.94683	G35643|TU58438	protein TRANSPARENT TESTA 12	3.88685	G16598|TU27131	uncharacterized protein LOC102595922 isoform X1	4.1166
G23320|TU38146	RecName: Full=Isocitrate lyase; Short=ICL; AltName: Full=Isocitrase; AltName: Full=Isocitratsysase ):chr3:21449740-21451351	3.94401	G31021|TU50854	auxin response factor 1-like	3.88646	G28982|TU47542	1-D-deoxyxylulose 5-phosphate synthase	4.11202
G29590|TU48516	probable polygalacturonase-like	3.93844	G9340|TU15357	flavonoid 3'-monooxygenase-like isoform X1	3.8857	G10920|TU17994	tetratricopeptide repeat protein 4 homolog isoform X1	4.09224
G6435|TU10608	uncharacterized protein LOC104109928	3.93669	G48101|TU77302	unchracterized protein	3.88268	G43724|TU71008	unchracterized protein	4.06644
G25738|TU42254	4-alpha-glucanotransferase	3.926	G29741|TU48736	fructokinase	3.86742	G28373|TU46517	splicing factor, suppressor of white-apricot homolog isoform X1	4.053
G5355|TU8846	uncharacterized transporter C5D6.04-like isoform X2	3.92123	G6158|TU10168	uncharacterized protein LOC105158090 isoform X1	3.85534	G12521|TU20571	expansin-like B1	4.02827
G8920|TU14688	acidic class II 1,3-beta-glucanase precursor, partial	3.90866	G207|TU363	LOW QUALITY PROTEIN: uncharacterized protein LOC105177501	3.84446	G17321|TU28339	long-chain-alcohol oxidase FAO4A-like	4.01857
G11059|TU18215	BRCT domain-containing protein At4g02110	3.89956	G19655|TU32154	succinate dehydrogenase	3.84302	G22268|TU36402	RNA-binding protein 48 isoform X1	4.013
G17858|TU29190	NAC domain-containing protein 8 isoform X1	3.89526	G15112|TU24675	unchracterized protein	3.83253	G24586|TU40310	serine/threonine-protein kinase SMG1-like	4.00346
G14458|TU23612	nudix hydrolase 2-like	3.89431	G8412|TU13850	unchracterized protein	3.82685	G48055|TU77239	probable isoleucine--tRNA ligase, mitochondrial-like	4.00322
G22363|TU36556	serine/threonine-protein kinase ATM-like	3.89402	G10951|TU18047	protein LOW PSII ACCUMULATION 1, chloroplastic	3.81057	G11493|TU18946	polyphenol oxidase E, chloroplastic-like	3.99827
G636|TU1064	probable LRR receptor-like serine/threonine-protein kinase At1g56140	3.86387	G4869|TU8024	carotenoid 9,10	3.80235	G14770|TU24099	probable LRR receptor-like serine/threonine-protein kinase At1g07650-like	3.99447
G31822|TU52198	lanC-like protein GCL2 isoform X2	3.85997	G32267|TU52887	uncharacterized protein LOC104119631	3.80194	G7558|TU12426	probable anion transporter 2, chloroplastic-like	3.98762
G8673|TU14275	putative G3BP-like protein isoform X2	3.83713	G28783|TU47203	pyridine nucleotide-disulfide oxidoreductase domain-containing protein 2-like	3.78857	G37831|TU61957	trafficking protein particle complex subunit 5	3.94498
G8772|TU14432	uncharacterized protein LOC104100763	3.78205	G34064|TU55854	beta-galactosidase 8	3.77025	G30858|TU50598	beta-xylosidase/alpha-L-arabinofuranosidase 2-like	3.93976
G5828|TU9606	8-hydroxygeraniol dehydrogenase-like	3.78193	G20113|TU32893	uncharacterized protein LOC104088460	3.76967	G32978|TU54015	subtilisin-like protease SBT5.3	3.9395
G21557|TU35237	tubulin--tyrosine ligase-like protein 12-like	3.78085	G8253|TU13588	flowering time control protein FY isoform X1	3.75816	G11401|TU18781	bifunctional epoxide hydrolase 2-like	3.93618
G21702|TU35473	probable 3-hydroxyisobutyrate dehydrogenase, mitochondrial	3.76844	G19454|TU31788	sucrose synthase 7-like	3.75689	G36215|TU59385	unchracterized protein	3.92807
G21722|TU35504	probable methyltransferase PMT23	3.76601	G45577|TU73537	unchracterized protein	3.75095	G23318|TU38143	isocitrate lyase	3.92703
G2212|TU3671	acetyl-CoA carboxylase 1-like isoform X1	3.753	G10343|TU17055	uncharacterized protein LOC104095505 isoform X1	3.7404	G9302|TU15306	Uncharacterized protein	3.91769
G47166|TU75922	nudix hydrolase 2-like isoform X1	3.74804	G34708|TU56901	coilin isoform X2	3.73007	G6318|TU10425	DNA	3.88949
G28776|TU47194	pyruvate kinase isozyme A, chloroplastic-like	3.74802	G10028|TU16475	putative SWI/SNF-related matrix-associated actin-dependent regulator of chromatin subfamily A member 3-like 2 isoform X1	3.72613	G45854|TU73927	uncharacterized protein LOC102603988	3.87746
G8972|TU14811	glucan endo-1,3-beta-glucosidase, acidic isoform PR-N-like	3.74785	G12963|TU21250	Uncharacterized protein	3.72445	G22419|TU36646	E3 ubiquitin-protein ligase SHPRH-like	3.86086
G35427|TU58090	protein sym-1	3.73189	G7385|TU12159	alpha-1,4-fucosyltransferase	3.72291	G3119|TU5131	branched-chain-amino-acid aminotransferase 2, chloroplastic-like	3.85427
G7285|TU12003	unchracterized protein	3.72412	G24235|TU39705	uncharacterized protein LOC101259317	3.72168	G22142|TU36190	protein ECERIFERUM 3-like isoform X1	3.85389
G21928|TU35857	alpha-galactosidase	3.72085	G6803|TU11233	glycosylphosphatidylinositol anchor attachment 1 protein	3.71262	G21257|TU34750	Predicted protein	3.85119
G7086|TU11701	sulfate transporter 4.1, chloroplastic-like	3.71136	G35061|TU57480	pentatricopeptide repeat-containing protein At4g20740	3.70966	G7741|TU12754	transcriptional activator TAF-1	3.84064
G25929|TU42550	polygalacturonase-1 non-catalytic subunit beta-like	3.71055	G7000|TU11556	small subunit processome component 20 homolog	3.70962	G41617|TU68029	DEAD-box ATP-dependent RNA helicase 32-like	3.83204
G28922|TU47437	uncharacterized protein LOC104096659	3.69835	G35682|TU58508	uncharacterized protein LOC105163707	3.70562	G5898|TU9730	major pollen allergen Lol p 11-like	3.82312
G13895|TU22697	fumarylacetoacetase	3.6917	G1752|TU2940	LOW QUALITY PROTEIN: uncharacterized protein LOC105166233	3.68618	G6618|TU10909	protein RFT1 homolog	3.81858
G3736|TU6160	DNA ligase 1-like isoform X1	3.6863	G27977|TU45873	unchracterized protein	3.67446	G25939|TU42564	polyphenol oxidase E, chloroplastic-like	3.79444
G1406|TU2370	putative pre-mRNA-splicing factor ATP-dependent RNA helicase DHX16-like isoform X1	3.66953	G35452|TU58127	probable magnesium transporter NIPA6	3.67108	G14910|TU24311	unchracterized protein	3.79342
G34426|TU56457	phragmoplast orienting kinesin 2-like	3.66704	G23128|TU37845	cytochrome P450 CYP72A219-like	3.66248	G32328|TU52967	senescence-specific cysteine protease SAG39-like	3.79159
G13565|TU22184	uncharacterized protein LOC104212529	3.66163	G27626|TU45313	uncharacterized protein LOC104097163 isoform X1	3.66036	G23099|TU37785	mechanosensitive ion channel protein 10-like	3.79104
G30136|TU49382	gibberellin 2-beta-dioxygenase 3	3.66098	G46693|TU75181	bifunctional nuclease 2	3.65829	G24923|TU40882	uncharacterized protein LOC104120526 isoform X1	3.78701
G31659|TU51918	vacuolar protein sorting-associated protein 2 homolog 2	3.64155	G4761|TU7865	myosin-15	3.65815	G36253|TU59451	probable ascorbate-specific transmembrane electron transporter 1-like	3.7838
G23935|TU39180	Putative uncharacterized protein	3.63376	G39833|TU65351	staphylococcal nuclease domain-containing protein 1-like isoform X1	3.65375	G1655|TU2781	random slug protein 5-like isoform X1	3.77762
G27335|TU44824	glutamate--cysteine ligase, chloroplastic	3.62701	G17732|TU29001	isoflavone 2'-hydroxylase-like	3.64544	G18471|TU30167	unchracterized protein	3.75918
G42363|TU69116	osmotin-like protein OSML13-like	3.62539	G44217|TU71654	beta-amylase 3, chloroplastic-like	3.622	G23311|TU38134	probable WRKY transcription factor 61	3.75418
G11294|TU18590	uncharacterized protein At3g06530 isoform X1	3.62281	G17125|TU28014	armadillo repeat-containing kinesin-like protein 2	3.61891	G47711|TU76715	GDSL esterase/lipase At2g04570-like	3.75207
G5291|TU8734	thiosulfate sulfurtransferase 16, chloroplastic-like	3.62221	G13957|TU22795	lysine-specific demethylase JMJ25	3.6158	G40691|TU66692	tubulin-folding cofactor D-like	3.74164
G46122|TU74327	protein TRANSPARENT TESTA 12-like	3.61452	G14080|TU22994	unchracterized protein	3.61477	G29019|TU47606	DDB1- and CUL4-associated factor 4-like	3.72583
G38043|TU62307	uncharacterized protein LOC104104938 isoform X2	3.61143	G16985|TU27773	uncharacterized protein LOC102583478	3.5997	G18443|TU30118	probable lysine--tRNA ligase, cytoplasmic	3.72362
G33525|TU54955	BTB/POZ domain-containing protein At2g30600-like isoform X1	3.60151	G26596|TU43695	FAD synthase-like	3.5974	G26315|TU43202	C-terminal processing peptidase, chloroplastic-like	3.71838
G697|TU1159	proteasome activator subunit 4 isoform X1	3.59235	G3788|TU6250	G-type lectin S-receptor-like serine/threonine-protein kinase At4g27290	3.58941	G18705|TU30560	protein SET DOMAIN GROUP 40 isoform X1	3.71754
G24683|TU40481	methylmalonate-semialdehyde dehydrogenase	3.58969	G4517|TU7475	ankyrin repeat-containing protein At3g12360-like	3.56768	G32343|TU52987	subtilisin-like protease	3.70585
G29551|TU48458	lysosomal amino acid transporter 1 homolog isoform X1	3.58748	G13461|TU22021	DNA-directed RNA polymerase III subunit rpc3 isoform X1	3.56339	G6122|TU10106	subtilisin-like protease SBT3.5 isoform X1	3.69307
G28182|TU46198	probable receptor-like protein kinase At1g67000-like	3.58496	G37672|TU61720	TMV resistance protein N-like	3.56333	G10611|TU17487	alcohol dehydrogenase 1	3.68663
G11298|TU18600	protein DA1 isoform X2	3.58403	G31132|TU51068	formin-like protein 20 isoform X2	3.52905	G11551|TU19057	sulfate transporter 3.1-like isoform X1	3.686
G36937|TU60581	probable serine/threonine-protein kinase Cx32, chloroplastic	3.57817	G40309|TU66131	unchracterized protein	3.51915	G11445|TU18855	aldo-keto reductase	3.67639
G12175|TU20003	sterol 14-demethylase	3.57154	G16598|TU27131	uncharacterized protein LOC102595922 isoform X1	3.51718	G4591|TU7600	uncharacterized protein LOC101261459 isoform X2	3.66648
G44934|TU72625	3-oxoacyl-	3.56678	G42234|TU68946	glutamate--tRNA ligase, chloroplastic/mitochondrial	3.51526	G30827|TU50548	peroxidase N1-like	3.66617
G25441|TU41779	probable threonine--tRNA ligase, cytoplasmic	3.56231	G6524|TU10756	unchracterized protein	3.50874	G26042|TU42741	DNA polymerase delta catalytic subunit	3.65934
G3224|TU5294	chromosome segregation in meiosis protein 3	3.56057	G10299|TU16948	LOW QUALITY PROTEIN: phototropin-1	3.49267	G38366|TU62888	laccase-7-like	3.65909
G4761|TU7865	myosin-15	3.55572	G27308|TU44781	uncharacterized protein LOC102581593	3.48883	G14095|TU23025	NADH dehydrogenase	3.6551
G8725|TU14350	LOW QUALITY PROTEIN: endoribonuclease Dicer homolog 2-like	3.55211	G5636|TU9305	uncharacterized protein LOC104234545	3.48401	G11502|TU18962	uncharacterized protein LOC104108341	3.64386
G42391|TU69158	retinoblastoma-related protein	3.54694	G34729|TU56948	Predicted protein	3.47709	G27483|TU45062	germin-like protein subfamily 1 member 20	3.63885
G347|TU595	omega-amidase,chloroplastic-like	3.53196	G35083|TU57528	putative late blight resistance protein homolog R1A-3	3.47084	G30236|TU49556	telomere repeat-binding protein 4	3.63791
G12290|TU20191	uncharacterized protein LOC104102965	3.52676	G11247|TU18523	Predicted protein	3.46552	G13565|TU22184	uncharacterized protein LOC104212529	3.63515
G14665|TU23934	serine carboxypeptidase-like 26	3.51096	G22227|TU36328	unchracterized protein	3.4415	G31568|TU51778	Catalytic, putative	3.63292
G11223|TU18480	protoporphyrinogen oxidase, chloroplastic-like	3.49842	G9421|TU15478	Uncharacterized protein	3.43554	G26093|TU42819	protein kinase and PP2C-like domain-containing protein isoform X1	3.62416
G19948|TU32625	cytochrome P450 81D1-like	3.4976	G18044|TU29464	dnaJ-related protein SCJ1-like	3.43524	G11799|TU19426	uncharacterized protein LOC101254530 isoform X1	3.62299
G10692|TU17617	Putative uncharacterized protein	3.49692	G11451|TU18887	endoplasmin homolog	3.43161	G16143|TU26366	WD repeat-containing protein 26-like isoform X1	3.62251
G34731|TU56951	unchracterized protein	3.49445	G27456|TU45022	putative germin-like protein 2-1	3.42612	G37777|TU61876	Putative GH1 familly glucosidase	3.61714
G11380|TU18743	hexaprenyldihydroxybenzoate methyltransferase, mitochondrial	3.48677	G40164|TU65888	uncharacterized protein LOC101251462	3.42426	G22543|TU36858	chloride channel protein CLC-f-like	3.6144
G39327|TU64514	probable glycerophosphoryl diester phosphodiesterase 3-like	3.48586	G2553|TU4254	1-aminocyclopropane-1-carboxylate oxidase 5	3.42356	G41132|TU67315	uncharacterized protein LOC104100872	3.61171
G20737|TU33899	growth-regulating factor 1-like	3.47865	G39942|TU65536	neurofilament medium polypeptide-like	3.42083	G34821|TU57116	unchracterized protein	3.61116
G26150|TU42921	pentatricopeptide repeat-containing protein At1g80270, mitochondrial-like	3.47639	G47197|TU75965	putative transcription elongation factor SPT5 homolog 1	3.41486	G30221|TU49531	folylpolyglutamate synthase-like	3.60985
G29187|TU47882	ultraviolet-B receptor UVR8 isoform X1	3.47468	G5562|TU9187	subtilisin-like protease SBT3.5 isoform X1	3.40947	G4791|TU7903	uncharacterized protein LOC104097877	3.60539
G37982|TU62206	dicer-like protein 4-like isoform X1	3.47149	G31432|TU51532	probable ADP-ribosylation factor GTPase-activating protein AGD15 isoform X1	3.40445	G26270|TU43120	uncharacterized protein LOC104221290	3.60086
G32550|TU53331	187-kDa microtubule-associated protein AIR9	3.47018	G29334|TU48125	metacaspase-1-like	3.40275	G7907|TU13038	3-hydroxyisobutyryl-CoA hydrolase-like protein 1, mitochondrial isoform X1	3.59887
G18703|TU30556	polyprenol reductase 2-like isoform X1	3.46569	G7836|TU12910	uncharacterized protein LOC104088514 isoform X1	3.40022	G23261|TU38053	cytochrome P450 CYP72A219-like	3.59877
G6768|TU11172	uncharacterized protein LOC101251886	3.45943	G23840|TU39030	midasin, partial	3.3966	G32724|TU53596	vacuolar amino acid transporter 1	3.59839
G46041|TU74207	Putative uncharacterized protein	3.45943	G39862|TU65406	glutamine synthetase isoform X1	3.39315	G11358|TU18703	trans-resveratrol di-O-methyltransferase-like	3.59182
G21218|TU34684	unchracterized protein	3.45165	G44346|TU71838	phosphatidylinositol 4-kinase gamma 3	3.38247	G2365|TU3938	Putative uncharacterized protein	3.57371
G18242|TU29823	alpha-glucosidase-like	3.44954	G23541|TU38512	unchracterized protein	3.37118	G16816|TU27478	COP9 signalosome complex subunit 4	3.56977
G29033|TU47630	alpha-dioxygenase 1-like	3.43872	G12474|TU20500	protein PIR isoform X1	3.36976	G31219|TU51202	5-epi-aristolochene synthase-like isoform X1	3.56961
G21336|TU34868	early nodulin-93-like	3.43859	G41990|TU68586	protein SRG1	3.36905	G30100|TU49310	Putative uncharacterized protein	3.56464
G30592|TU50123	uncharacterized membrane protein At1g06890-like	3.43841	G28284|TU46362	uncharacterized protein LOC101257032	3.36776	G3007|TU4956	9-lipoxygenase, partial	3.56303
G14834|TU24196	aspartate--tRNA ligase, mitochondrial	3.42334	G1626|TU2728	urea-proton symporter DUR3	3.36585	G26857|TU44110	alpha-N-acetylglucosaminidase	3.55837
G13739|TU22463	uncharacterized protein LOC105161921	3.42216	G43054|TU70091	unchracterized protein	3.35749	G30806|TU50509	uncharacterized protein LOC105172834	3.54467
G46344|TU74668	uncharacterized protein LOC104085886	3.42175	G169|TU282	unchracterized protein	3.3488	G37588|TU61578	protein CLP1 homolog	3.5446
G48175|TU77408	Uncharacterized protein	3.41917	G18239|TU29815	protein NLRC3	3.34634	G18658|TU30481	serine carboxypeptidase-like 45	3.54043
G11288|TU18583	Inhibitor of trypsin and hageman factor	3.41131	G27499|TU45093	0	3.34192	G28376|TU46524	protein trichome birefringence-like 19	3.53905
G40311|TU66135	nucleophosmin-like	3.40793	G44054|TU71438	protein OBERON 4	3.32946	G35199|TU57707	cysteine-rich and transmembrane domain-containing protein A	3.51903
G11280|TU18573	Inhibitor of trypsin and hageman factor	3.40558	G12028|TU19767	probable protein phosphatase 2C 52	3.32717	G45421|TU73321	Putative uncharacterized protein	3.51006
G10678|TU17596	tetratricopeptide repeat protein 7A	3.40557	G3870|TU6388	uncharacterized protein LOC102580073	3.3264	G21125|TU34537	uncharacterized protein LOC105161639	3.50899
G40143|TU65861	DSC E3 ubiquitin ligase complex subunit 1 isoform X1	3.40332	G24793|TU40685	vacuolar-sorting receptor 3-like	3.31934	G34213|TU56105	feruloyl CoA ortho-hydroxylase 1-like	3.50661
G26115|TU42862	protein kinase and PP2C-like domain-containing protein	3.3927	G8609|TU14160	AP-5 complex subunit mu	3.3119	G10038|TU16498	uncharacterized protein LOC102596616 isoform X1	3.49405
G591|TU985	probable leucine-rich repeat receptor-like protein kinase At5g49770	3.38688	G17922|TU29277	WRKY transcription factor 2	3.31012	G21815|TU35646	unchracterized protein	3.49053
G2692|TU4469	cell wall protein RBR3 isoform X1	3.37949	G45583|TU73545	unchracterized protein	3.30892	G1910|TU3189	Putative uncharacterized protein	3.4887
G9475|TU15557	probable inactive tRNA-specific adenosine deaminase-like protein 3	3.37778	G3242|TU5328	Putative transposase	3.30256	G23278|TU38083	cytochrome P450 CYP82D47-like	3.48784
G830|TU1365	cytochrome P450 83B1-like	3.37687	G6735|TU11097	LOW QUALITY PROTEIN: replication factor C subunit 2	3.29808	G5819|TU9593	probable rhamnogalacturonate lyase B	3.48474
G38780|TU63556	protein SRG1-like	3.37266	G6616|TU10903	protein RFT1 homolog isoform X1	3.29241	G14313|TU23367	type I inositol 1,4,5-trisphosphate 5-phosphatase CVP2-like	3.48458
G22342|TU36514	aldehyde dehydrogenase family 2 member B4, mitochondrial-like isoform X1	3.3695	G21507|TU35145	RecName: Full=Deoxyhypusine synthase ):chr2:44041199-44041649	3.29107	G28154|TU46149	AP2-like ethylene-responsive transcription factor ANT isoform X1	3.47901
G5860|TU9654	auxin response factor 8-like isoform X1	3.35748	G2409|TU4014	uncharacterized protein LOC104092123 isoform X1	3.28571	G40418|TU66298	unchracterized protein	3.47412
G10234|TU16822	uncharacterized protein LOC102585665	3.35124	G15288|TU24971	protein tesmin/TSO1-like CXC 5-like	3.27918	G6915|TU11411	hippocampus abundant transcript-like protein 1 isoform X1	3.46691
G39842|TU65368	E3 ubiquitin-protein ligase ORTHRUS 2-like	3.35004	G38681|TU63406	uncharacterized protein LOC104241017	3.27793	G48139|TU77351	probable inorganic phosphate transporter 1-3	3.46602
G37916|TU62096	uncharacterized protein LOC101257837	3.3467	G21671|TU35411	ankyrin repeat-containing protein At3g12360	3.27028	G48138|TU77349	tropinone reductase 1-like	3.46545
G14058|TU22957	protein SMG7L	3.33434	G31538|TU51710	uncharacterized protein LOC102604234 isoform X1	3.26829	G5597|TU9243	dihydrolipoyllysine-residue acetyltransferase component 1 of pyruvate dehydrogenase complex, mitochondrial	3.45744
G44185|TU71614	probable serine/threonine-protein kinase vps15-like isoform X1	3.32745	G13184|TU21598	uncharacterized protein LOC100267997	3.26614	G46596|TU75019	auxin-induced protein PCNT115-like	3.45114
G4367|TU7215	unchracterized protein	3.32726	G1162|TU1924	nuclear pore complex protein Nup107-like	3.255	G34716|TU56931	histone-lysine N-methyltransferase 2C isoform X3	3.43695
G7831|TU12900	unchracterized protein	3.32608	G35586|TU58353	unchracterized protein	3.25428	G28190|TU46219	tetratricopeptide repeat protein 13 isoform X1	3.4298
G19658|TU32157	probable polyol transporter 6	3.3257	G11620|TU19159	E3 ubiquitin-protein ligase RHF1A	3.25288	G25326|TU41576	1-aminocyclopropane-1-carboxylate oxidase 4-like	3.42742
G35546|TU58284	5-methyltetrahydropteroyltriglutamate--homocysteine methyltransferase-like	3.32451	G29973|TU49103	uncharacterized protein LOC104116801	3.25182	G16570|TU27076	pre-mRNA-processing protein 40A-like isoform X1	3.42665
G43430|TU70587	15.7 kDa heat shock protein, peroxisomal	3.3196	G33273|TU54550	zinc finger protein NUTCRACKER-like	3.25137	G12526|TU20577	expansin-like B1	3.42534
G14383|TU23485	uncharacterized protein LOC101268734 isoform X1	3.31639	G32116|TU52652	uncharacterized protein LOC104245894 isoform X2	3.24941	G41550|TU67933	lipase-like isoform X1	3.42385
G30271|TU49622	Uncharacterized protein	3.3159	G25520|TU41913	probable LRR receptor-like serine/threonine-protein kinase At1g07650 isoform X2	3.24748	G44868|TU72530	polyphenol oxidase E, chloroplastic-like	3.41746
G36919|TU60541	tetraspanin-20-like isoform X1	3.30598	G5359|TU8852	epidermal growth factor receptor substrate 15-like 1 isoform X2	3.23648	G19655|TU32152	succinate dehydrogenase	3.41281
G35697|TU58533	ubiquitin-conjugating enzyme E2 20	3.30314	G15263|TU24940	protein PHLOEM PROTEIN 2-LIKE A8-like	3.2357	G7275|TU11984	uncharacterized protein LOC104115545 isoform X1	3.40983
G23758|TU38898	uncharacterized protein LOC102582369	3.30053	G26486|TU43504	trafficking protein particle complex subunit 8 isoform X1	3.23049	G18885|TU30858	uncharacterized protein LOC102592115	3.40813
G17147|TU28053	unchracterized protein	3.29575	G8123|TU13385	subtilisin-like protease	3.22948	G29421|TU48250	unchracterized protein	3.40638
G605|TU1006	transmembrane protein 64	3.2951	G29568|TU48485	uncharacterized protein LOC105159199	3.22771	G26972|TU44283	uncharacterized protein LOC104223492 isoform X1	3.40499
G33761|TU55343	proteasome-associated protein ECM29 homolog isoform X1	3.28578	G29997|TU49146	unchracterized protein	3.21448	G26446|TU43427	uncharacterized protein LOC105161598	3.39581
G29101|TU47737	probable leucine-rich repeat receptor-like protein kinase At1g35710	3.28457	G45822|TU73883	cysteine-rich receptor-like protein kinase 10 isoform X1	3.21315	G39708|TU65141	quinolinate synthase, chloroplastic isoform X2	3.39542
G4498|TU7441	ankyrin repeat-containing protein At5g02620-like	3.28418	G14660|TU23925	LAG1 longevity assurance homolog 2	3.20738	G14458|TU23612	nudix hydrolase 2-like	3.39013
G24155|TU39551	unchracterized protein	3.27563	G4312|TU7134	uncharacterized protein LOC101255492	3.1993	G11728|TU19311	putative CCA tRNA nucleotidyltransferase 2-like	3.38656
G4522|TU7481	mitochondrial Rho GTPase 1	3.27334	G987|TU1625	uncharacterized protein LOC104108874	3.1973	G16157|TU26382	probable glutathione S-transferase parC	3.3857
G4706|TU7772	probable receptor-like protein kinase At1g80640	3.27214	G3394|TU5565	putative membrane-bound O-acyltransferase C24H6.01c isoform X1	3.19265	G42998|TU70016	casein kinase I isoform delta-like	3.38165
G29553|TU48460	probable vacuolar amino acid transporter YPQ1	3.26718	G38341|TU62851	U-box domain-containing protein 44-like	3.17298	G32940|TU53951	cytosolic sulfotransferase 5-like	3.37964
G36066|TU59143	uncharacterized protein LOC104110026	3.26457	G36657|TU60124	putative transcription elongation factor SPT5 homolog 1-like	3.17202	G28033|TU45967	ATP-dependent DNA helicase DDM1	3.36809
G29989|TU49134	0	3.26303	G4190|TU6919	Uncharacterized protein	3.17003	G31352|TU51406	Predicted protein	3.36678
G23672|TU38765	bifunctional nuclease 2	3.26303	G3323|TU5455	glucose-6-phosphate 1-dehydrogenase 4, chloroplastic	3.16896	G27283|TU44746	proteinase inhibitor PSI-1.2-like	3.36515
G36097|TU59195	sieve element occlusion protein 2	3.26202	G41709|TU68186	DEAD-box ATP-dependent RNA helicase 13 isoform X1	3.1676	G8872|TU14614	unchracterized protein	3.3569
G8721|TU14339	unchracterized protein	3.26131	G34775|TU57026	WAT1-related protein At3g28050-like	3.16365	G9855|TU16199	lysosomal beta glucosidase-like	3.35268
G13080|TU21435	agamous-like MADS-box protein AGL19-like	3.25886	G14056|TU22954	callose synthase 11-like	3.16294	G46518|TU74915	auxin-induced protein PCNT115-like isoform X1	3.35253
G33142|TU54307	unchracterized protein	3.2578	G16319|TU26639	serine/threonine-protein kinase Nek6-like	3.16046	G26986|TU44303	Nerolidol synthase	3.34843
G10197|TU16765	probable trans-2-enoyl-CoA reductase, mitochondrial	3.25736	G29744|TU48740	telomere repeat-binding factor 4-like	3.15906	G10539|TU17380	root phototropism protein 2-like	3.34759
G32731|TU53610	micronuclear linker histone polyprotein-like isoform X1	3.25468	G29650|TU48608	ATP-dependent zinc metalloprotease FTSH 11, chloroplastic/mitochondrial	3.15247	G14731|TU24032	aquaporin NIP1-1-like	3.34129
G32093|TU52618	kinetochore protein Spc25	3.25387	G28329|TU46428	uncharacterized protein LOC104243442 isoform X1	3.15052	G32639|TU53467	Uncharacterized protein	3.33934
G37445|TU61336	uncharacterized protein LOC105170658	3.24904	G16345|TU26676	zinc finger AN1 and C2H2 domain-containing stress-associated protein 16-like	3.14357	G28204|TU46244	caffeoyl-CoA O-methyltransferase-like	3.33529
G35075|TU57518	putative late blight resistance protein homolog R1A-3	3.24372	G15560|TU25417	33 kd chloroplast ribonucleoprotein	3.13723	G4169|TU6888	uncharacterized protein LOC104098481	3.33156
G1107|TU1832	unchracterized protein	3.24106	G13296|TU21768	receptor-like protein 12	3.12964	G476|TU793	L-Ala-D/L-amino acid epimerase isoform X1	3.32764
G9004|TU14858	glucan endo-1,3-beta-glucosidase, acidic isoform PR-N-like	3.2371	G47662|TU76648	unchracterized protein	3.10395	G10966|TU18070	ABC transporter C family member 4	3.32572
G49056|TU78759	uncharacterized protein LOC105172091	3.23406	G8325|TU13702	probable glutathione S-transferase	3.1037	G12132|TU19938	patatin-3-Kuras 1-like	3.32562
G18131|TU29627	exocyst complex component EXO84C	3.22645	G27023|TU44354	replication factor C subunit 2	3.09929	G23465|TU38370	protein disulfide isomerase-like 2-3	3.32483
G11868|TU19528	phytochrome B-like	3.21968	G26602|TU43713	uncharacterized protein LOC105168359	3.09657	G12528|TU20579	expansin-like B1	3.31755
G40091|TU65779	NHL repeat-containing protein 2 isoform X2	3.21945	G41000|TU67133	LOW QUALITY PROTEIN: KH domain-containing protein At4g26480-like	3.0914	G22324|TU36490	uncharacterized protein LOC104101520	3.31626
G13207|TU21630	putative late blight resistance protein homolog R1B-16	3.21551	G14589|TU23823	Uncharacterized protein	3.09102	G46517|TU74913	auxin-induced protein PCNT115-like	3.30342
G39345|TU64550	uncharacterized protein LOC104085731	3.21299	G34423|TU56454	phragmoplast orienting kinesin 2-like	3.08837	G32838|TU53775	Putative uncharacterized protein	3.2976
G78|TU127	uncharacterized protein LOC104087865	3.21299	G9900|TU16264	B3 domain-containing protein Os01g0234100-like	3.08723	G12691|TU20818	acetylornithine deacetylase	3.28907
G7554|TU12416	cytochrome P450 716B2-like	3.21189	G42850|TU69802	serine/threonine-protein kinase HT1	3.08602	G30934|TU50719	malate dehydrogenase, glyoxysomal	3.28466
G16005|TU26145	pheophytinase, chloroplastic isoform X1	3.20654	G16616|TU27157	cysteine-rich receptor-like protein kinase 10-like isoform X1	3.0859	G41630|TU68049	Putative uncharacterized protein	3.28364
G2373|TU3950	transcription factor BIM1 isoform X1	3.20348	G10677|TU17593	glutaredoxin-C5, chloroplastic-like	3.08057	G17170|TU28084	beta-amylase 3, chloroplastic-like	3.28296
G8890|TU14641	unchracterized protein	3.2005	G21432|TU35029	cytochrome P450 90A1-like	3.07689	G27044|TU44387	unchracterized protein	3.2792
G36998|TU60673	uncharacterized protein LOC104218083	3.19633	G38447|TU63019	endoplasmic reticulum metallopeptidase 1	3.07629	G45606|TU73578	phosphoinositide phosphatase SAC6-like	3.27883
G5578|TU9210	stem-specific protein TSJT1-like	3.19453	G17785|TU29075	calcium-transporting ATPase 3, endoplasmic reticulum-type-like isoform X1	3.07406	G26152|TU42924	isoleucine N-monooxygenase 1-like	3.27298
G17222|TU28185	lysophospholipid acyltransferase 1-like	3.18839	G38337|TU62840	uridine 5'-monophosphate synthase-like	3.07367	G27447|TU45003	putative DNA-binding protein ESCAROLA isoform X1	3.26425
G21462|TU35077	protein phosphatase 2C and cyclic nucleotide-binding/kinase domain-containing protein-like	3.18519	G32433|TU53131	unchracterized protein	3.06184	G4323|TU7154	RNA-directed DNA methylation 4	3.26384
G33752|TU55328	putative late blight resistance protein homolog R1B-16	3.18326	G44244|TU71691	thioredoxin O2, mitochondrial	3.05951	G14334|TU23402	cytochrome P450 CYP736A12-like	3.26368
G25741|TU42256	WAT1-related protein At5g07050-like isoform X1	3.1741	G7174|TU11826	pentatricopeptide repeat-containing protein At5g04810, chloroplastic isoform X1	3.05256	G4563|TU7549	probable xyloglucan endotransglucosylase/hydrolase 1-like	3.26128
G35891|TU58841	TATA binding protein	3.17043	G44362|TU71858	laccase-3-like, partial	3.05182	G27456|TU45022	putative germin-like protein 2-1	3.25793
G22064|TU36063	probable E3 ubiquitin-protein ligase RNF217	3.17026	G24476|TU40122	unchracterized protein	3.05142	G18988|TU31045	UPF0392 protein RCOM_0530710	3.25608
G44545|TU72098	serine carboxypeptidase-like 17	3.16767	G10584|TU17447	cytochrome P450 82C4-like	3.05063	G39842|TU65368	E3 ubiquitin-protein ligase ORTHRUS 2-like	3.25548
G6949|TU11470	heparan-alpha-glucosaminide N-acetyltransferase	3.16266	G18886|TU30860	UPF0392 protein RCOM_0530710-like	3.04471	G18790|TU30686	SURP and G-patch domain-containing protein 1-like protein	3.24981
G17615|TU28816	pathogenesis-related protein 5-like	3.16097	G27546|TU45166	glucomannan 4-beta-mannosyltransferase 9-like	3.04068	G20263|TU33123	uncharacterized protein LOC104095683 isoform X1	3.24977
G21116|TU34520	cytochrome P450 89A2-like	3.15747	G36022|TU59072	LOW QUALITY PROTEIN: serine/threonine-protein kinase RIO1-like	3.03446	G33282|TU54564	gamma-tubulin complex component 4 homolog isoform X1	3.24005
G43571|TU70800	transmembrane protein 184C-like	3.15629	G20744|TU33915	myosin XI-K	3.02996	G27477|TU45052	germin-like protein subfamily 1 member 20	3.23908
G15233|TU24887	electron transfer flavoprotein-ubiquinone oxidoreductase, mitochondrial	3.14761	G12701|TU20834	germinal-center associated nuclear protein isoform X1	3.0259	G17797|TU29098	uncharacterized protein At3g49720-like	3.23723
G8934|TU14715	glucan endo-1,3-beta-glucosidase, acidic isoform PR-N-like	3.14458	G25699|TU42182	Putative uncharacterized protein	3.0256	G24896|TU40840	probable kinetochore protein NDC80 isoform X1	3.23466
G24850|TU40770	Putative uncharacterized protein	3.14142	G44764|TU72388	TATA-box-binding protein 2-like isoform X1	3.0242	G7662|TU12611	RNA-binding protein Nova-1-like isoform X1	3.23441
G26914|TU44192	cucumber peeling cupredoxin-like	3.13902	G40264|TU66061	mannose-1-phosphate guanyltransferase alpha	3.02387	G45793|TU73845	unchracterized protein	3.22882
G37659|TU61693	unchracterized protein	3.13862	G29694|TU48668	E3 ubiquitin-protein ligase XBAT33-like	3.02256	G7510|TU12352	cytochrome P450 716B2-like	3.22277
G4551|TU7524	adenylosuccinate lyase-like	3.13766	G18238|TU29816	zinc transporter 8-like	3.02202	G12518|TU20567	expansin-like B1	3.22147
G151|TU253	chloride channel protein CLC-b	3.12495	G26601|TU43711	ABC transporter B family member 1	3.01381	G9600|TU15767	mitochondrial fission 1 protein A-like	3.22046
G39453|TU64722	glyceraldehyde-3-phosphate dehydrogenase A, chloroplastic	3.12421	G8575|TU14103	major allergen Pru ar 1-like, partial	3.01282	G19705|TU32241	dolichyl-diphosphooligosaccharide--protein glycosyltransferase 48 kDa subunit-like	3.21911
G35500|TU58201	NAC domain-containing protein 90-like	3.12391	G35907|TU58877	probable inactive serine/threonine-protein kinase slob1	3.0111	G11640|TU19182	serine/threonine-protein kinase PBS1	3.21727
G42058|TU68681	cell division control protein 48 homolog C-like	3.1227	G22887|TU37440	uncharacterized protein LOC104216197	3.00497	G17106|TU27986	L-lactate dehydrogenase B-like	3.21685
G22950|TU37545	uncharacterized protein LOC104249611	3.11859	G6781|TU11197	uncharacterized protein LOC104118591 isoform X1	3.00368	G5311|TU8765	sucrose synthase 7-like	3.21444
G33121|TU54268	acyltransferase-like protein At1g54570, chloroplastic	3.11839	G40612|TU66586	unchracterized protein	3.00194	G31234|TU51228	uncharacterized protein LOC104241942	3.21377
G46185|TU74436	unchracterized protein	3.1177	G2123|TU3537	unnamed protein product	3.00132	G27456|TU45020	germin-like protein subfamily 1 member 13	3.21227
G29061|TU47679	putative pre-mRNA-splicing factor ATP-dependent RNA helicase PRP1 isoform X1	3.11603	G48042|TU77210	probable metal-nicotianamine transporter YSL7	2.99976	G24478|TU40125	uncharacterized protein LOC104219397	3.21041
G7981|TU13156	unchracterized protein	3.1099	G46451|TU74817	transcription repressor MYB5-like	2.99822	G36791|TU60333	uncharacterized protein LOC105161598	3.20827
G45126|TU72912	2-aminoethanethiol dioxygenase	3.10811	G48177|TU77411	60S ribosomal protein L7-2-like	2.99619	G19644|TU32132	Uncharacterized protein	3.20196
G30548|TU50045	K	3.10664	G22617|TU36984	putative BPI/LBP family protein At1g04970	2.98892	G9549|TU15686	TMV resistance protein N-like	3.20163
G17060|TU27899	uncharacterized protein LOC104213261	3.09744	G8908|TU14673	putative late blight resistance protein homolog R1B-14	2.98391	G14287|TU23331	GDSL esterase/lipase At1g28600-like	3.19464
G9585|TU15750	adrenodoxin-like protein, mitochondrial isoform X1	3.09398	G32634|TU53453	probable hydroxyacylglutathione hydrolase 2, chloroplast	2.98026	G21172|TU34607	prefoldin subunit 1	3.19368
G9579|TU15728	ABC transporter G family member 15 isoform X1	3.09398	G26046|TU42749	3-oxoacyl-	2.97568	G39544|TU64870	laccase-3-like	3.19301
G30098|TU49320	uncharacterized protein LOC104215408 isoform X1	3.09035	G44063|TU71450	ABC transporter G family member 3	2.97012	G24054|TU39387	CDP-diacylglycerol--glycerol-3-phosphate 3-phosphatidyltransferase 2	3.18972
G42126|TU68780	probable methyltransferase PMT9 isoform X1	3.08995	G27262|TU44714	kinase D-interacting substrate of 220 kDa	2.96573	G31693|TU51967	cationic amino acid transporter 1-like	3.18558
G4301|TU7110	uncharacterized protein LOC105169823 isoform X1	3.08219	G8021|TU13221	dynamin-related protein 1E	2.96466	G14262|TU23294	unchracterized protein	3.18511
G48851|TU78437	proteasome subunit beta type-5	3.08161	G21187|TU34634	Uncharacterized protein	2.96431	G18322|TU29941	small RNA 2''''-O-methyltransferase-like	3.16321
G5846|TU9630	endo-1,3	3.07973	G32753|TU53648	uncharacterized protein LOC104233869	2.96377	G28070|TU46026	3-epi-6-deoxocathasterone 23-monooxygenase	3.16299
G35493|TU58189	NAC domain-containing protein 90-like	3.07917	G13867|TU22655	mediator of RNA polymerase II transcription subunit 21	2.96128	G16431|TU26835	Putative uncharacterized protein	3.15994
G38592|TU63263	Putative uncharacterized protein	3.07689	G6361|TU10485	zeaxanthin epoxidase, chloroplastic	2.95693	G16815|TU27475	probable isoaspartyl peptidase/L-asparaginase 2	3.14487
G23029|TU37680	APETALA2-like protein	3.07553	G25461|TU41813	probable dimethyladenosine transferase	2.95163	G26217|TU43023	DNA replication complex GINS protein PSF1	3.14365
G41088|TU67259	vacuolar protein-sorting-associated protein 37 homolog 1-like	3.0635	G28959|TU47509	unchracterized protein	2.95072	G17694|TU28942	26S proteasome non-ATPase regulatory subunit 14 homolog	3.13688
G48721|TU78225	unchracterized protein	3.06227	G46175|TU74420	soluble starch synthase 3, chloroplastic/amyloplastic isoform X1	2.94926	G43200|TU70280	plastid monoterpene synthase	3.13472
G9757|TU16036	rho GTPase-activating protein 1-like	3.06063	G19541|TU31945	alpha/beta hydrolase domain-containing protein 11	2.94908	G8968|TU14805	auxin-induced protein PCNT115-like	3.13184
G14252|TU23284	probable ATP-dependent RNA helicase DHX35 isoform X1	3.05786	G28691|TU47063	transcription factor GTE8-like	2.94768	G6550|TU10803	putative methylesterase 11, chloroplastic isoform X2	3.13139
G45460|TU73379	maltose excess protein 1-like, chloroplastic	3.05599	G6781|TU11196	uncharacterized protein LOC104118591 isoform X1	2.94742	G37387|TU61247	uncharacterized protein LOC104245313	3.13107
G22423|TU36654	uncharacterized protein LOC102580659	3.0537	G23160|TU37889	cytochrome P450 CYP72A219	2.94569	G34496|TU56565	Oxidoreductase	3.12726
G44788|TU72416	Uncharacterized protein	3.0528	G27986|TU45887	uncharacterized protein LOC104237022	2.94378	G34167|TU56030	feruloyl CoA ortho-hydroxylase 1-like	3.12684
G36873|TU60465	serine/threonine-protein kinase TOR isoform X1	3.05049	G35952|TU58942	TMV resistance protein N-like isoform X1	2.93992	G21016|TU34370	inositol phosphorylceramide glucuronosyltransferase 1-like isoform X1	3.12039
G14226|TU23243	nucleobase-ascorbate transporter 2	3.05047	G24754|TU40602	Putative uncharacterized protein	2.93618	G21016|TU34379	inositol phosphorylceramide glucuronosyltransferase 1-like isoform X1	3.12039
G34064|TU55856	beta-galactosidase 8	3.04151	G13280|TU21743	synaptotagmin-5-like	2.93444	G34239|TU56150	feruloyl CoA ortho-hydroxylase 1-like	3.11992
G30055|TU49241	DNA primase small subunit	3.03861	G6687|TU11024	UDP-sugar pyrophosphorylase-like	2.93092	G12784|TU20957	UDP-glycosyltransferase 91A1-like	3.11928
G9206|TU15159	DNA-directed RNA polymerase I subunit rpa1	3.03853	G10531|TU17369	oligopeptidase B	2.92975	G27487|TU45071	germin-like protein subfamily 1 member 20	3.11843
G48180|TU77417	serine--tRNA ligase	3.03361	G25809|TU42366	importin-11	2.92791	G42063|TU68690	Pectinesterase	3.11576
G22042|TU36032	mediator of RNA polymerase II transcription subunit 15a isoform X1	3.03307	G38570|TU63224	transcription factor bHLH68-like isoform X1	2.91983	G33627|TU55128	mitogen-activated protein kinase kinase kinase 1-like	3.11034
G1678|TU2815	LOW QUALITY PROTEIN: uncharacterized protein LOC105166233	3.03269	G3527|TU5784	unchracterized protein	2.91907	G20227|TU33075	alternative NAD	3.11027
G13542|TU22153	unchracterized protein	3.03112	G2857|TU4706	Fanconi anemia group J protein homolog	2.91769	G20288|TU33158	uncharacterized protein LOC104213717	3.10996
G31234|TU51227	uncharacterized protein LOC104241942	3.03091	G8702|TU14308	purple acid phosphatase 23	2.91667	G6786|TU11208	structural maintenance of chromosomes protein 6B-like isoform X1	3.10923
G42877|TU69849	protein argonaute 10-like	3.02287	G1513|TU2552	ER lumen protein retaining receptor-like	2.91578	G28781|TU47200	uncharacterized protein LOC105161598	3.10888
G28249|TU46306	Putative uncharacterized protein	3.02118	G1641|TU2748	endoglucanase 2-like	2.91393	G3924|TU6477	respiratory burst oxidase homolog protein B	3.1067
G42455|TU69257	unchracterized protein	3.01947	G24193|TU39635	aldehyde dehydrogenase family 7 member B4 isoform X1	2.9127	G20937|TU34232	glutamate-rich WD repeat-containing protein 1 isoform X1	3.10412
G29328|TU48113	Or protein	3.00537	G1508|TU2542	pollen-specific protein SF3-like	2.91245	G24019|TU39317	transcription factor PIF4	3.0961
G44145|TU71560	probable galactinol--sucrose galactosyltransferase 1	3.0046	G28131|TU46112	uncharacterized protein LOC104248777 isoform X2	2.91045	G955|TU1566	Putative uncharacterized protein	3.09221
G41974|TU68562	F-box protein At5g67140-like	3.00376	G14627|TU23876	nifU-like protein 3, chloroplastic	2.90945	G22712|TU37161	0	3.09197
G12186|TU20026	phosphatidylinositol 4-phosphate 5-kinase 2-like	3.00091	G41130|TU67313	probable magnesium transporter NIPA9	2.90937	G34202|TU56086	feruloyl CoA ortho-hydroxylase 1-like	3.08923
G15130|TU24707	kinesin-like protein KIN12B-like	2.99098	G37892|TU62052	pyrophosphate--fructose 6-phosphate 1-phosphotransferase subunit alpha	2.90875	G32900|TU53881	cytosolic sulfotransferase 12-like	3.08746
G42293|TU69019	unchracterized protein	2.99066	G6893|TU11376	HVA22-like protein i-like	2.90665	G3010|TU4959	probable linoleate 9S-lipoxygenase 5-like	3.08416
G19932|TU32602	pentatricopeptide repeat-containing protein At2g34400	2.98248	G30220|TU49527	metal tolerance protein 4-like isoform X1	2.90452	G27461|TU45026	germin-like protein subfamily 1 member 13	3.07291
G16861|TU27562	poly	2.97811	G39896|TU65471	probable protein phosphatase 2C 8 isoform X2	2.89703	G29914|TU49004	3-hydroxyisobutyryl-CoA hydrolase-like protein 3, mitochondrial	3.07241
G16824|TU27490	unchracterized protein	2.97325	G20010|TU32714	trans-resveratrol di-O-methyltransferase-like	2.89383	G27456|TU45015	germin-like protein subfamily 1 member 13	3.07234
G20008|TU32712	amino-acid permease BAT1 homolog	2.96588	G38709|TU63449	nucleobase-ascorbate transporter 6	2.89308	G22227|TU36328	unchracterized protein	3.06761
G32634|TU53451	probable hydroxyacylglutathione hydrolase 2, chloroplast	2.96488	G38409|TU62963	short-chain dehydrogenase reductase 3a	2.89289	G21941|TU35886	uncharacterized protein LOC104121081	3.06413
G46868|TU75449	Uncharacterized protein	2.96477	G47232|TU76017	uncharacterized protein LOC105163000 isoform X1	2.89247	G46494|TU74884	fasciclin-like arabinogalactan protein 17	3.06364
G40692|TU66695	uncharacterized protein LOC104214008 isoform X1	2.96199	G40089|TU65772	ribulose bisphosphate carboxylase small chain clone 512-like	2.88713	G10875|TU17920	monothiol glutaredoxin-S2-like	3.05874
G42824|TU69761	unchracterized protein	2.96145	G48746|TU78263	protoheme IX farnesyltransferase, mitochondrial	2.88665	G42573|TU69410	unchracterized protein	3.05783
G11122|TU18313	subtilisin-like protease	2.96139	G44185|TU71614	probable serine/threonine-protein kinase vps15-like isoform X1	2.88205	G2061|TU3444	Myb-like protein	3.05694
G30827|TU50548	peroxidase N1-like	2.9611	G3833|TU6334	ubiquitin carboxyl-terminal hydrolase 12-like isoform X1	2.87407	G45978|TU74105	unchracterized protein	3.0565
G16937|TU27698	peptidyl-prolyl cis-trans isomerase-like 2-like	2.95859	G30210|TU49511	macrophage erythroblast attacher-like	2.85729	G35698|TU58538	translocation protein sec62-like isoform X1	3.05172
G21558|TU35238	protein Brevis radix-like 4	2.95058	G24796|TU40690	probable sphingolipid transporter spinster homolog 2-like	2.85624	G26319|TU43208	unchracterized protein	3.04838
G14665|TU23935	serine carboxypeptidase-like 26	2.95048	G37626|TU61635	NAC transcription factor 29-like	2.85592	G27456|TU45018	germin-like protein subfamily 1 member 13	3.04249
G44955|TU72657	anaphase-promoting complex subunit 11-like	2.94744	G15121|TU24690	SAMT	2.85488	G10830|TU17844	non-specific lipid-transfer protein-like protein At2g13820 isoform X1	3.04147
G31864|TU52267	high mobility group B protein 6-like isoform X1	2.94604	G17402|TU28467	DNA repair endonuclease UVH1	2.85397	G18899|TU30889	UPF0392 protein RCOM_0530710	3.03989
G30567|TU50079	thioredoxin-like 2, chloroplastic	2.94596	G15942|TU26047	unchracterized protein	2.85203	G4207|TU6941	ribonuclease II, chloroplastic/mitochondrial	3.03725
G10496|TU17292	unchracterized protein	2.94371	G8098|TU13342	callose synthase 2-like	2.84977	G10152|TU16687	aspartic proteinase-like protein 2 isoform X2	3.02855
G49048|TU78751	unchracterized protein	2.93977	G34183|TU56052	unchracterized protein	2.84916	G6269|TU10354	uncharacterized GPI-anchored protein At4g28100	3.02458
G27079|TU44448	uncharacterized protein LOC102583586	2.93759	G18905|TU30899	uncharacterized protein LOC100267261	2.84706	G46114|TU74312	protein TRANSPARENT TESTA 12-like isoform X1	3.02229
G1978|TU3300	G-type lectin S-receptor-like serine/threonine-protein kinase At4g27290-like	2.9356	G29360|TU48170	uncharacterized protein LOC104210636	2.84399	G31925|TU52357	auxin response factor 9-like isoform X1	3.0178
G3204|TU5260	1-aminocyclopropane-1-carboxylate oxidase 3-like	2.92883	G16615|TU27155	histone-lysine N-methyltransferase ASHH2-like	2.84342	G8113|TU13368	phosphate transporter PHO1 homolog 9	3.01234
G40134|TU65848	RNA polymerase II subunit 5-mediating protein homolog	2.92867	G43551|TU70773	uncharacterized protein LOC104104723 isoform X1	2.84069	G5272|TU8705	phosphoglucan phosphatase LSF1, chloroplastic isoform X2	3.00852
G34801|TU57077	pyruvate dehydrogenase E1 component subunit alpha, mitochondrial	2.92214	G43705|TU70969	Putative uncharacterized protein	2.83402	G46363|TU74689	unchracterized protein	3.00734
G19981|TU32672	pentatricopeptide repeat-containing protein At5g67570, chloroplastic-like	2.92202	G28608|TU46893	putative late blight resistance protein homolog R1B-16 isoform X1	2.82971	G34109|TU55943	unchracterized protein	3.00585
G16488|TU26932	histidine protein methyltransferase 1 homolog	2.92155	G10246|TU16840	receptor-like protein 12	2.82586	G26315|TU43204	unchracterized protein	3.00502
G38317|TU62807	mannan endo-1,4-beta-mannosidase 2-like	2.92121	G42143|TU68803	unchracterized protein	2.82349	G35682|TU58507	uncharacterized protein LOC105163707	3.00357
G37964|TU62174	NAD-dependent malic enzyme 59 kDa isoform, mitochondrial isoform X1	2.92046	G16008|TU26150	NBS-LRR protein	2.82103	G42717|TU69621	UDP-glycosyltransferase 73C1	2.99821
G32896|TU53875	cysteine-rich repeat secretory protein 38-like	2.91719	G15661|TU25593	uncharacterized protein LOC104112132 isoform X1	2.82079	G9569|TU15716	uncharacterized protein LOC104096599	2.99744
G15394|TU25147	valine--tRNA ligase, mitochondrial-like isoform X1	2.91291	G41841|TU68368	Uncharacterized protein	2.82037	G27463|TU45033	germin-like protein subfamily 1 member 20	2.99217
G659|TU1097	succinic semialdehyde dehydrogenase	2.91262	G22701|TU37149	pentatricopeptide repeat-containing protein At4g04790, mitochondrial-like	2.82025	G6131|TU10126	Uncharacterized protein	2.98978
G39183|TU64278	beta-glucosidase 44-like	2.90995	G29033|TU47630	alpha-dioxygenase 1-like	2.8154	G1084|TU1793	alpha-aminoadipic semialdehyde synthase	2.9873
G30811|TU50518	malate dehydrogenase, glyoxysomal	2.90916	G39765|TU65233	pyridoxine/pyridoxamine 5'-phosphate oxidase 1, chloroplastic isoform X1	2.81534	G13693|TU22392	uncharacterized protein LOC104233458	2.98706
G14333|TU23400	arginine biosynthesis bifunctional protein ArgJ, chloroplastic isoform X1	2.90844	G33138|TU54301	protein HASTY 1 isoform X1	2.81436	G10768|TU17729	non-specific lipid-transfer protein-like protein At2g13820 isoform X1	2.98583
G9403|TU15446	agamous-like MADS-box protein AGL19	2.90793	G30544|TU50035	dammarenediol II synthase-like	2.80831	G34502|TU56576	feruloyl CoA ortho-hydroxylase 1-like	2.98547
G18856|TU30801	uncharacterized protein LOC104237582	2.90787	G15842|TU25886	protein MEMO1 isoform X1	2.80735	G2973|TU4899	probable microtubule-binding protein TANGLED	2.98479
G19469|TU31825	8-hydroxygeraniol dehydrogenase-like	2.90638	G32838|TU53775	Putative uncharacterized protein	2.80547	G36034|TU59093	protein NRT1/ PTR FAMILY 4.3	2.9792
G13825|TU22588	protein TPX2-like isoform X1	2.90325	G9441|TU15513	uncharacterized protein LOC101254928 isoform X1	2.8008	G16603|TU27137	Predicted protein	2.97747
G9150|TU15082	cytochrome P450 716B2-like	2.9024	G33165|TU54352	proline--tRNA ligase	2.80063	G8166|TU13448	pyrophosphate--fructose 6-phosphate 1-phosphotransferase subunit beta	2.97669
G36726|TU60226	zinc finger CCCH domain-containing protein 32	2.90036	G45924|TU74034	unchracterized protein	2.79767	G11234|TU18502	uncharacterized protein LOC104103681	2.97669
G15214|TU24859	protein TRIGALACTOSYLDIACYLGLYCEROL 2, chloroplastic	2.89682	G6188|TU10217	G-type lectin S-receptor-like serine/threonine-protein kinase At5g24080 isoform X1	2.79751	G27994|TU45896	peroxidase 49-like	2.97648
G15695|TU25651	0	2.89308	G42542|TU69369	TBC1 domain family member 13	2.79748	G38375|TU62906	exportin-7 isoform X1	2.97541
G30876|TU50625	peroxidase N1-like	2.89201	G35107|TU57567	heavy metal-associated isoprenylated plant protein 26-like	2.79649	G19016|TU31092	BEL1-like homeodomain protein 4	2.97274
G41260|TU67508	ABC transporter B family member 1	2.88663	G2336|TU3896	ankyrin repeat domain-containing protein 2	2.79547	G48975|TU78646	flap endonuclease GEN-like 1, partial	2.97175
G37963|TU62172	receptor-like kinase CHRK1	2.88637	G1276|TU2127	splicing factor 3A subunit 3	2.79446	G23351|TU38202	uncharacterized protein LOC104090721 isoform X1	2.96921
G6955|TU11478	unchracterized protein	2.88592	G47571|TU76518	MADS-box transcription factor 23-like isoform X1	2.78939	G22961|TU37561	uncharacterized protein LOC104249611	2.96859
G10503|TU17307	putative tRNA pseudouridine synthase isoform X1	2.88477	G25511|TU41897	unchracterized protein	2.78928	G26094|TU42822	protein arginine N-methyltransferase 1.5	2.96857
G5748|TU9475	BTB/POZ domain-containing protein At3g50780	2.88232	G24692|TU40499	methylecgonone reductase-like	2.78766	G12996|TU21300	nuclear pore complex protein Nup205	2.968
G28189|TU46212	biotin carboxyl carrier protein of acetyl-CoA carboxylase, chloroplastic-like	2.88224	G9620|TU15806	GDSL esterase/lipase At1g71250	2.78725	G1502|TU2530	Pectinacetylesterase family protein	2.96491
G46552|TU74964	clathrin heavy chain 2-like	2.88221	G28203|TU46243	unchracterized protein	2.78662	G3495|TU5735	mitogen-activated protein kinase kinase 2-like	2.9628
G30166|TU49435	Putative GDP-mannose pyrophosphorylase	2.88169	G44574|TU72134	unchracterized protein	2.78634	G44797|TU72431	bifunctional monodehydroascorbate reductase and carbonic anhydrase nectarin-3-like	2.95199
G11111|TU18298	subtilisin-like protease	2.87792	G36226|TU59405	purple acid phosphatase 1	2.786	G13739|TU22463	uncharacterized protein LOC105161921	2.95077
G33172|TU54365	large proline-rich protein BAG6 isoform X1	2.87644	G18126|TU29621	protein FAR-RED IMPAIRED RESPONSE 1-like isoform X1	2.78568	G15350|TU25081	receptor-like protein 12-like isoform X1	2.94975
G31899|TU52313	endoglucanase 1-like	2.87447	G5568|TU9194	subtilisin-like protease SBT3.5	2.78374	G22829|TU37351	stem-specific protein TSJT1-like	2.94691
G33482|TU54890	cysteine-rich repeat secretory protein 55-like	2.87173	G34678|TU56850	putative pentatricopeptide repeat-containing protein At3g47840	2.78176	G3190|TU5238	uncharacterized protein LOC105172797	2.94075
G13682|TU22367	uncharacterized protein LOC101249700	2.87149	G29876|TU48951	unchracterized protein	2.77977	G23202|TU37951	phosphoserine phosphatase, chloroplastic	2.93573
G28373|TU46517	splicing factor, suppressor of white-apricot homolog isoform X1	2.86911	G722|TU1199	polygalacturonase At1g48100	2.77868	G48695|TU78171	Sporamin B	2.93429
G25754|TU42275	uncharacterized protein LOC105174543	2.86791	G31871|TU52277	transcription factor MYB3-like	2.77594	G27483|TU45061	germin-like protein subfamily 1 member 20	2.93352
G7080|TU11688	uncharacterized protein LOC102601232	2.86626	G13032|TU21363	uncharacterized protein LOC104116169 isoform X1	2.77446	G15808|TU25835	serine carboxypeptidase-like 42 isoform X1	2.93185
G26258|TU43091	wall-associated receptor kinase 2-like	2.86581	G6668|TU10990	DEAD-box ATP-dependent RNA helicase 7-like	2.77441	G23803|TU38967	unchracterized protein	2.93097
G16470|TU26911	U11/U12 small nuclear ribonucleoprotein 35 kDa protein	2.86211	G45774|TU73821	uncharacterized protein LOC104104850	2.77259	G37450|TU61342	unchracterized protein	2.92765
G12014|TU19746	zinc finger protein CONSTANS-LIKE 14-like	2.85779	G212|TU378	Putative uncharacterized protein	2.77125	G33678|TU55206	myosin XI-2	2.92658
G47296|TU76131	putative ER lumen protein-retaining receptor C28H8.4	2.8529	G37958|TU62160	precursor of the 59kDa subunit of the mitochondrial NAD+-dependent malic enzyme	2.76643	G37639|TU61661	extracellular ribonuclease LE-like	2.92595
G36616|TU60048	60S ribosomal protein L19-1	2.85026	G47083|TU75783	expansin-A6-like	2.76257	G35139|TU57612	xylosyltransferase 1	2.92495
G48683|TU78157	uncharacterized protein LOC104091272	2.84828	G24518|TU40186	glutamate receptor 2.8-like	2.76214	G34239|TU56146	feruloyl CoA ortho-hydroxylase 1-like	2.92451
G40131|TU65843	O-acyltransferase WSD1-like	2.84721	G3074|TU5055	putative receptor-like protein kinase At4g00960 isoform X1	2.75845	G20453|TU33406	long chain base biosynthesis protein 1	2.92418
G22829|TU37350	stem-specific protein TSJT1-like	2.84424	G19142|TU31282	uncharacterized protein LOC101251060	2.75805	G5757|TU9488	uncharacterized protein LOC104234545	2.92274
G13792|TU22539	Uncharacterized protein	2.8372	G3295|TU5407	probable E3 ubiquitin-protein ligase BAH1-like	2.75604	G14593|TU23831	unchracterized protein	2.91866
G6381|TU10527	unchracterized protein	2.83653	G20421|TU33355	NEDD8 ultimate buster 1	2.75017	G28439|TU46623	probable mitochondrial saccharopine dehydrogenase-like oxidoreductase At5g39410-like	2.91575
G38409|TU62963	short-chain dehydrogenase reductase 3a	2.83592	G6157|TU10175	protein transport protein Sec31A-like	2.74553	G5927|TU9777	tropinone reductase homolog	2.9136
G18494|TU30213	unchracterized protein	2.83503	G44794|TU72426	probable 28S rRNA	2.74431	G30308|TU49680	Uncharacterized protein	2.91306
G5986|TU9878	cellulose synthase A catalytic subunit 2	2.83407	G46045|TU74211	unchracterized protein	2.74394	G36603|TU60030	unchracterized protein	2.90932
G32639|TU53467	Uncharacterized protein	2.82822	G27884|TU45720	probable inactive poly	2.74393	G34743|TU56972	protein IQ-DOMAIN 1	2.9088
G46835|TU75399	probable leucine-rich repeat receptor-like protein kinase At1g35710-like	2.82707	G36390|TU59686	uncharacterized protein LOC104104351	2.73773	G45759|TU73798	extended synaptotagmin-3-like	2.90828
G4531|TU7501	uncharacterized protein LOC104217371	2.81922	G34580|TU56695	putative methyltransferase DDB_G0268948 isoform X1	2.73717	G33337|TU54660	sulfate transporter 3.1-like	2.90724
G30199|TU49494	beta-hexosaminidase 1	2.81781	G32422|TU53105	protein SRG1-like	2.73443	G11431|TU18831	Mannose-binding lectin	2.90661
G10926|TU18000	caffeoylshikimate esterase isoform X1	2.81355	G40284|TU66097	GDSL esterase/lipase At4g26790-like	2.73284	G10383|TU17106	uncharacterized protein LOC104100847	2.90189
G46746|TU75263	carbonic anhydrase isoform 1	2.81328	G23649|TU38722	unchracterized protein	2.73243	G11508|TU18972	ribosome biogenesis protein WDR12 homolog isoform X1	2.90184
G15541|TU25384	probable uridine nucleosidase 2	2.81237	G40815|TU66886	Transcription initiation factor brf1, putative	2.72949	G32772|TU53674	TMV resistance protein N-like	2.90024
G252|TU444	agamous-like MADS-box protein AGL8 homolog	2.80263	G32050|TU52545	uncharacterized protein LOC104111804 isoform X1	2.72568	G22359|TU36544	aldehyde dehydrogenase family 2 member B4, mitochondrial-like isoform X1	2.89958
G47311|TU76156	beta-1,3-glucanase 11	2.80023	G22685|TU37122	probable serine/threonine-protein kinase At1g18390-like isoform X3	2.72451	G6748|TU11131	phospholipid-transporting ATPase 2 isoform X1	2.89902
G14348|TU23420	probable ATP-dependent RNA helicase DHX35 isoform X2	2.79605	G30329|TU49715	peroxidase 15-like	2.7222	G44712|TU72313	Putative uncharacterized protein	2.89844
G41139|TU67329	calcium-dependent protein kinase SK5	2.78606	G36103|TU59207	copper amine oxidase 1-like	2.72189	G1832|TU3073	patatin-like protein 2	2.89807
G42152|TU68817	unchracterized protein	2.78228	G3694|TU6059	unchracterized protein	2.71893	G12822|TU21009	uncharacterized protein LOC102599612	2.89783
G4607|TU7627	ankyrin repeat-containing protein At5g02620-like, partial	2.78222	G17437|TU28522	uncharacterized protein LOC104244919	2.7171	G9615|TU15791	RNA-binding protein 38-like isoform X1	2.89507
G15553|TU25408	ras-related protein RABC1	2.7816	G25738|TU42255	4-alpha-glucanotransferase	2.71671	G7193|TU11855	vacuolar amino acid transporter 1-like	2.89435
G31916|TU52346	ABC transporter C family member 10-like isoform X1	2.7808	G31393|TU51469	Uncharacterized protein	2.71344	G15645|TU25563	mRNA-decapping enzyme-like protein isoform X1	2.88959
G26292|TU43165	calcium-dependent protein kinase 8	2.7803	G8892|TU14644	protein transport protein SEC23-like	2.71259	G23810|TU38978	0	2.88837
G19873|TU32511	pentatricopeptide repeat-containing protein At5g67570, chloroplastic	2.77774	G4207|TU6942	ribonuclease II, chloroplastic/mitochondrial isoform X1	2.71255	G48908|TU78531	uncharacterized protein LOC104213360 isoform X1	2.88804
G9024|TU14893	endonuclease III homolog 1, chloroplastic {ECO:0000255|HAMAP-Rule:MF_03183} isoform X1	2.7766	G27322|TU44804	light-inducible protein CPRF2	2.71095	G17364|TU28402	Pectinacetylesterase family protein	2.88649
G2723|TU4510	non-specific lipid-transfer protein-like protein At2g13820-like	2.77301	G16958|TU27730	protein FRIGIDA-ESSENTIAL 1-like, partial	2.70856	G16257|TU26540	ethylene-responsive transcription factor ERF109-like	2.88403
G5455|TU9003	lipid phosphate phosphatase epsilon 2, chloroplastic	2.76968	G18570|TU30338	unchracterized protein	2.70757	G14039|TU22920	uncharacterized protein LOC101244445 isoform X1	2.88194
G29070|TU47693	protein phosphatase 1 regulatory subunit pprA	2.76957	G40519|TU66444	unchracterized protein	2.70367	G33282|TU54567	gamma-tubulin complex component 4 homolog isoform X1	2.88117
G18125|TU29617	exocyst complex component EXO84C	2.76862	G8890|TU14641	unchracterized protein	2.69643	G5294|TU8738	thiosulfate sulfurtransferase 16, chloroplastic-like	2.88082
G36384|TU59673	nudix hydrolase 25-like	2.75872	G17170|TU28084	beta-amylase 3, chloroplastic-like	2.69126	G23976|TU39248	uncharacterized protein LOC104090721 isoform X1	2.87887
G34186|TU56055	unchracterized protein	2.75729	G46122|TU74326	protein TRANSPARENT TESTA 12-like	2.68924	G18701|TU30552	probable glutathione S-transferase	2.87856
G11109|TU18296	subtilisin-like protease	2.75604	G21574|TU35263	protein-L-isoaspartate O-methyltransferase 1-like isoform X1	2.68916	G16907|TU27646	protein notum homolog	2.87774
G5294|TU8738	thiosulfate sulfurtransferase 16, chloroplastic-like	2.75271	G41924|TU68491	glycine--tRNA ligase 2, chloroplastic/mitochondrial	2.68894	G2370|TU3947	HIPL1 protein-like	2.87713
G26244|TU43071	E3 ubiquitin-protein ligase ORTHRUS 2-like	2.75019	G45259|TU73090	alcohol dehydrogenase 1	2.68642	G46615|TU75053	perakine reductase-like isoform X1	2.87678
G10003|TU16441	transcription factor LHW	2.74659	G37570|TU61547	unchracterized protein	2.68317	G34717|TU56929	caffeoylshikimate esterase	2.87615
G3528|TU5785	unchracterized protein	2.74281	G29333|TU48122	SAMT	2.68154	G46225|TU74489	transcription factor MYB34-like	2.87234
G29860|TU48932	fe-S cluster assembly factor HCF101, chloroplastic isoform X1	2.73759	G26284|TU43152	cytoplasmic tRNA 2-thiolation protein 2-like	2.6797	G20630|TU33711	Putative uncharacterized protein	2.87114
G37435|TU61321	ABC transporter G family member 21-like	2.73739	G24892|TU40835	transcriptional activator DEMETER-like	2.67807	G28461|TU46658	uncharacterized protein LOC104106740	2.87062
G17128|TU28021	primary amine oxidase-like	2.73245	G5504|TU9086	vacuolar protein sorting-associated protein 35A isoform X1	2.67675	G18864|TU30825	lysine histidine transporter 1-like	2.87026
G47727|TU76740	lysophospholipid acyltransferase 1-like	2.73228	G11376|TU18736	uncharacterized protein LOC105171522 isoform X1	2.67576	G22868|TU37412	B3 domain-containing protein At2g36080-like isoform X1	2.86964
G26284|TU43153	cytoplasmic tRNA 2-thiolation protein 2-like	2.73062	G37895|TU62058	uncharacterized protein LOC104102698 isoform X1	2.67444	G27483|TU45059	germin-like protein subfamily 1 member 20	2.86797
G32751|TU53644	putative late blight resistance protein homolog R1A-4	2.7288	G68|TU109	E3 ubiquitin-protein ligase RFWD3	2.66723	G45008|TU72736	auxin-induced protein PCNT115-like	2.86794
G3046|TU5013	cytokinin riboside 5'-monophosphate phosphoribohydrolase LOG7	2.72644	G14470|TU23636	Histidine kinase 2	2.66591	G37859|TU61996	gibberellin-regulated protein 3-like	2.86361
G2254|TU3752	uncharacterized protein LOC104240191	2.72617	G43203|TU70283	beta-amylase PCT-BMYI	2.66586	G39545|TU64871	laccase-3-like	2.86155
G38237|TU62673	aureusidin synthase-like	2.72583	G22739|TU37216	peptidyl-prolyl cis-trans isomerase CYP37, chloroplastic isoform X2	2.66511	G41912|TU68468	40S ribosomal protein S4-like	2.86048
G13774|TU22508	cx9C motif-containing protein 4	2.72467	G45578|TU73539	unchracterized protein	2.65996	G22423|TU36655	uncharacterized protein LOC101254599	2.85895
G44908|TU72589	unchracterized protein	2.72249	G10455|TU17230	probable LRR receptor-like serine/threonine-protein kinase At1g06840	2.65875	G2692|TU4469	cell wall protein RBR3 isoform X1	2.8538
G24943|TU40916	Uncharacterized protein	2.72159	G46876|TU75462	beta-glucosidase 18-like	2.65562	G47069|TU75758	phosphate transporter PHO1-like	2.85196
G1887|TU3156	nucleobase-ascorbate transporter 3	2.72148	G20580|TU33625	uncharacterized protein LOC104237767	2.6547	G41065|TU67220	magnesium-chelatase subunit ChlD, chloroplastic	2.84983
G23794|TU38956	uncharacterized protein LOC104101619	2.71857	G20944|TU34249	probable inactive poly	2.6547	G1412|TU2378	4-coumarate--CoA ligase-like 6 isoform X1	2.84977
G2677|TU4447	uncharacterized protein LOC104099489	2.71621	G34193|TU56072	regulator of G-protein signaling 1	2.6545	G6778|TU11192	uncharacterized WD repeat-containing protein C2A9.03-like	2.848
G21869|TU35745	cytosolic endo-beta-N-acetylglucosaminidase-like isoform X1	2.7153	G38512|TU63135	uncharacterized protein LOC102583814 isoform X1	2.65156	G23700|TU38805	MLO-like protein 2 isoform X1	2.84614
G36859|TU60440	putative late blight resistance protein homolog R1B-17-like	2.71303	G48354|TU77677	probable WRKY transcription factor 12-like	2.64955	G25959|TU42601	thioredoxin H9 isoform X1	2.84206
G10872|TU17916	monothiol glutaredoxin-S2-like	2.71168	G13223|TU21654	small subunit processome component 20 homolog	2.64924	G6455|TU10644	probable tRNA	2.84084
G42136|TU68795	uncharacterized protein LOC104218941 isoform X1	2.70926	G4980|TU8208	molybdenum cofactor sulfurase-like isoform X1	2.64563	G44816|TU72455	subtilisin-like protease	2.8398
G29209|TU47913	abscisic acid receptor PYL8-like	2.70627	G4081|TU6722	uncharacterized protein LOC102588634 isoform X1	2.64438	G22150|TU36205	uncharacterized protein LOC102594624	2.83667
G38502|TU63121	ATP synthase subunit epsilon, mitochondrial	2.70287	G45988|TU74115	GTP cyclohydrolase 1	2.63925	G22735|TU37207	LOW QUALITY PROTEIN: myosin-2-like	2.8357
G730|TU1211	probable LRR receptor-like serine/threonine-protein kinase At1g56140	2.70044	G22308|TU36468	mechanosensitive ion channel protein 10-like	2.63907	G11901|TU19574	uncharacterized protein LOC105174340	2.83439
G41859|TU68392	protein SCAI	2.69819	G40331|TU66170	dicer-like 1 protein, partial	2.63427	G19372|TU31656	uncharacterized membrane protein At3g27390	2.83304
G15915|TU26002	Uncharacterized protein	2.69249	G28418|TU46586	uncharacterized protein LOC101251587	2.63421	G10958|TU18059	probable inactive purple acid phosphatase 27	2.83031
G11183|TU18414	putative phospholipid-transporting ATPase 9	2.68667	G5496|TU9068	histidine kinase 1-like isoform X1	2.63304	G46627|TU75071	unchracterized protein	2.82996
G42323|TU69059	serine/threonine-protein kinase TOR isoform X1	2.68647	G48185|TU77425	S-adenosylmethionine transporter	2.62986	G10646|TU17544	unchracterized protein	2.82956
G45161|TU72961	Retinoblastoma-related protein	2.68575	G3787|TU6247	chaperonin CPN60, mitochondrial	2.62908	G6736|TU11103	histone-lysine N-methyltransferase ASHH2-like	2.82776
G13147|TU21544	haloacid dehalogenase-like hydrolase domain-containing protein At3g48420-like	2.68545	G630|TU1053	probable LRR receptor-like serine/threonine-protein kinase At1g56140	2.6282	G20009|TU32713	acyl-coenzyme A oxidase 2, peroxisomal	2.82773
G32682|TU53535	protein ROOT HAIR DEFECTIVE 3 homolog 2-like	2.68474	G42225|TU68934	proline synthase co-transcribed bacterial homolog protein-like	2.62727	G9430|TU15495	uncharacterized protein LOC104111915	2.82566
G2572|TU4281	protein fluG	2.67702	G5267|TU8699	probable galactinol--sucrose galactosyltransferase 1	2.62473	G43486|TU70683	uncharacterized protein LOC105173340 isoform X1	2.82415
G24143|TU39534	probable amino acid permease 7	2.67362	G4853|TU7999	probable transcriptional regulatory protein At2g25830-like isoform X1	2.62324	G21816|TU35648	unnamed protein product	2.82375
G48320|TU77630	G-type lectin S-receptor-like serine/threonine-protein kinase At1g11330 isoform X1	2.66877	G1291|TU2156	unchracterized protein	2.62231	G22064|TU36063	probable E3 ubiquitin-protein ligase RNF217	2.82342
G32978|TU54013	subtilisin-like protease SBT5.3	2.66484	G41524|TU67895	unchracterized protein	2.61859	G34206|TU56091	feruloyl CoA ortho-hydroxylase 2-like	2.82255
G29016|TU47597	HEAT repeat-containing protein 6 isoform X2	2.66403	G3876|TU6400	valine--tRNA ligase	2.61823	G21116|TU34520	cytochrome P450 89A2-like	2.82045
G11062|TU18218	maf-like protein DDB_G0281937 isoform X1	2.66359	G35396|TU58042	unchracterized protein	2.61793	G22568|TU36910	probable 28S rRNA	2.81904
G12926|TU21190	uncharacterized protein LOC105164123	2.65704	G553|TU925	transcription initiation factor TFIID subunit 2-like	2.61709	G33443|TU54827	uncharacterized protein LOC104223403	2.81735
G30115|TU49341	expansin-like B1-like	2.65703	G20637|TU33722	uncharacterized protein LOC104101859 isoform X1	2.6149	G36318|TU59562	kirola-like	2.81416
G16934|TU27687	phosphatidylinositol/phosphatidylcholine transfer protein SFH3-like	2.65498	G22360|TU36546	serine/threonine-protein kinase ATM isoform X1	2.61258	G45940|TU74057	arogenate dehydrogenase 1, chloroplastic-like	2.81379
G21087|TU34481	Predicted protein	2.65451	G5314|TU8770	uncharacterized protein LOC104243826 isoform X1	2.61227	G33367|TU54699	sulfate transporter 3.1-like	2.81101
G39501|TU64808	probable tyrosine-protein phosphatase At1g05000	2.65444	G18619|TU30422	cleavage and polyadenylation specificity factor subunit 2	2.61007	G22342|TU36516	aldehyde dehydrogenase family 2 member B7, mitochondrial-like isoform X2	2.81084
G35563|TU58313	uncharacterized protein LOC101253612	2.65391	G20895|TU34176	probable receptor-like protein kinase At5g39020	2.60768	G34142|TU55990	feruloyl CoA ortho-hydroxylase 1-like	2.80755
G3203|TU5257	polyphenol oxidase, chloroplastic-like	2.65227	G46003|TU74138	ABC transporter C family member 10-like	2.60617	G30433|TU49879	Uncharacterized protein	2.80663
G22068|TU36071	probable beta-1,4-xylosyltransferase IRX10L	2.64972	G25274|TU41466	1-aminocyclopropane-1-carboxylate oxidase-like	2.60533	G43395|TU70542	33 kDa ribonucleoprotein, chloroplastic	2.80498
G32586|TU53384	nuclear transcription factor Y subunit A-7 isoform X1	2.64929	G30078|TU49281	auxin response factor 9-like isoform X1	2.60507	G10831|TU17845	unchracterized protein	2.80472
G16421|TU26811	uncharacterized protein LOC104225818 isoform X1	2.64871	G42475|TU69283	cell differentiation protein RCD1 homolog	2.60122	G25506|TU41889	unchracterized protein	2.803
G4433|TU7326	kinesin-related protein 11	2.64848	G25973|TU42624	acylamino-acid-releasing enzyme-like isoform X1	2.60013	G32161|TU52716	unchracterized protein	2.80128
G23178|TU37916	unchracterized protein	2.6481	G48796|TU78348	flotillin-like protein 4-like	2.59603	G22435|TU36683	uncharacterized protein LOC105160776	2.80047
G43877|TU71209	anthranilate synthase alpha subunit 2, chloroplastic-like isoform X1	2.64627	G21752|TU35553	Uncharacterized protein	2.59221	G19070|TU31171	phosphatidylinositol/phosphatidylcholine transfer protein SFH12-like	2.79948
G39098|TU64134	uncharacterized protein LOC101264329	2.63624	G18774|TU30659	phosphoribosylglycinamide formyltransferase, chloroplastic isoform X1	2.59126	G11938|TU19632	Putative uncharacterized protein	2.799
G22555|TU36887	cellulose synthase-like protein E6	2.63328	G27902|TU45745	uncharacterized protein LOC104229814 isoform X2	2.58963	G8290|TU13638	perakine reductase-like isoform X1	2.79769
G35995|TU59015	12-oxophytodienoate reductase 1-like isoform X1	2.63324	G44769|TU72397	protein IQ-DOMAIN 31-like	2.58919	G21704|TU35475	unchracterized protein	2.79553
G28890|TU47381	ultraviolet-B receptor UVR8-like isoform X1	2.63105	G28937|TU47463	phosphatidylinositol:ceramide inositolphosphotransferase 1-like isoform X1	2.58611	G25327|TU41578	1-aminocyclopropane-1-carboxylate oxidase-like	2.79256
G34570|TU56681	uncharacterized protein LOC104119298	2.62953	G31328|TU51361	uncharacterized protein LOC102601713	2.58587	G1420|TU2391	probable protein S-acyltransferase 19-like	2.79116
G8232|TU13556	LOW QUALITY PROTEIN: DNA-directed RNA polymerase V subunit 1	2.62774	G4875|TU8037	TMV resistance protein N-like	2.58363	G30658|TU50234	Kinesin heavy chain-like protein	2.78908
G29182|TU47872	uncharacterized protein LOC104242747	2.62774	G8368|TU13763	uncharacterized protein LOC104221201	2.58212	G9308|TU15315	classical arabinogalactan protein 4-like	2.78224
G4820|TU7946	GRAM domain-containing protein 1A	2.627	G11507|TU18968	DEAD-box ATP-dependent RNA helicase 1 isoform X1	2.5821	G37187|TU60953	unchracterized protein	2.78132
G6133|TU10128	expansin-like A2 isoform X1	2.62552	G37790|TU61895	gibberellin-regulated protein 3-like	2.58076	G14267|TU23304	chloride channel protein CLC-d isoform X1	2.77961
G5779|TU9519	probable LRR receptor-like serine/threonine-protein kinase At1g53430-like isoform X1	2.62347	G17520|TU28656	DNA binding protein, putative	2.58054	G11450|TU18862	Mannose-binding lectin	2.77848
G45361|TU73237	uncharacterized protein LOC104230935	2.62233	G23833|TU39020	midasin isoform X1	2.57792	G29748|TU48746	wall-associated receptor kinase 2-like	2.77809
G43522|TU70734	probable DNA primase large subunit-like isoform X1	2.61882	G9132|TU15058	uncharacterized protein LOC104223781 isoform X2	2.57764	G29407|TU48229	embryogenesis-associated protein EMB8	2.77721
G19026|TU31109	STS14 protein-like	2.61711	G27601|TU45270	uncharacterized aarF domain-containing protein kinase At1g79600, chloroplastic	2.57715	G31183|TU51149	putative leucine--tRNA ligase, mitochondrial	2.77695
G17623|TU28835	LOW QUALITY PROTEIN: purple acid phosphatase 2-like	2.61408	G44209|TU71644	unchracterized protein	2.57693	G23106|TU37796	translation factor GUF1 homolog, organellar chromatophore	2.77554
G45842|TU73910	Iaa-amino acid hydrolase 4	2.61191	G36543|TU59925	kynurenine--oxoglutarate transaminase 1-like isoform X1	2.57593	G34624|TU56775	uncharacterized protein LOC105156396	2.77303
G37156|TU60910	unchracterized protein	2.61164	G29977|TU49112	unchracterized protein	2.57478	G45008|TU72734	auxin-induced protein PCNT115-like	2.77283
G30795|TU50487	outer envelope protein 64, mitochondrial	2.61143	G1495|TU2519	protein root UVB sensitive 1, chloroplastic	2.57477	G45214|TU73029	4-coumarate--CoA ligase-like 7	2.77117
G37139|TU60884	unchracterized protein	2.61076	G26083|TU42805	unchracterized protein	2.57264	G40692|TU66695	uncharacterized protein LOC104214008 isoform X1	2.77067
G27495|TU45083	expansin-like B1	2.60988	G26413|TU43379	regulatory protein NPR3-like	2.57154	G13690|TU22388	uncharacterized protein LOC105169153	2.77046
G34560|TU56667	lysM domain receptor-like kinase 3	2.60984	G5843|TU9627	uncharacterized protein LOC104213525	2.57087	G37186|TU60952	unchracterized protein	2.76888
G40860|TU66948	Uncharacterized protein	2.60979	G22567|TU36905	zinc transporter 11	2.56947	G37189|TU60956	unchracterized protein	2.76888
G16931|TU27681	BTB/POZ and TAZ domain-containing protein 4	2.59565	G5841|TU9625	uncharacterized protein LOC104213527	2.56869	G9631|TU15826	nuclear transcription factor Y subunit A-1-like isoform X1	2.76717
G20677|TU33798	dentin sialophosphoprotein-like	2.59332	G15586|TU25454	uncharacterized protein LOC101257622	2.56796	G23|TU30	uncharacterized protein LOC104110903	2.7671
G22017|TU35987	ribosomal protein L11-like, partial	2.59168	G43969|TU71332	metacaspase-1-like	2.56588	G19862|TU32493	short-chain dehydrogenase TIC 32, chloroplastic	2.7632
G26879|TU44142	probable ADP-ribosylation factor GTPase-activating protein AGD11	2.58707	G22755|TU37242	stem-specific protein TSJT1	2.5633	G45563|TU73520	uncharacterized protein LOC104215167	2.76163
G19990|TU32688	F-box protein At5g67140	2.58613	G31202|TU51176	unchracterized protein	2.56224	G16570|TU27087	pre-mRNA-processing protein 40A isoform X3	2.76081
G5819|TU9587	probable rhamnogalacturonate lyase B	2.58496	G38858|TU63704	unknown protein DS12 from 2D-PAGE of leaf, chloroplastic-like	2.5618	G16716|TU27328	probable methyltransferase PMT10	2.75968
G48530|TU77938	AINTEGUMENTA homolog	2.58448	G45537|TU73486	unchracterized protein	2.56119	G16616|TU27159	uncharacterized protein LOC104211704	2.75961
G10966|TU18070	ABC transporter C family member 4	2.58446	G33065|TU54175	HMG1/2-like protein	2.56063	G41922|TU68481	Putative uncharacterized protein	2.75957
G20285|TU33154	Predicted protein	2.58437	G44279|TU71745	unchracterized protein	2.56006	G2282|TU3808	S-adenosylmethionine carrier 1, chloroplastic/mitochondrial-like	2.75803
G26504|TU43549	Uncharacterized protein	2.58403	G11401|TU18781	bifunctional epoxide hydrolase 2-like	2.55846	G13578|TU22204	0	2.75794
G25186|TU41324	anaphase-promoting complex subunit 4 isoform X1	2.58211	G8290|TU13638	perakine reductase-like isoform X1	2.55337	G10377|TU17100	laccase-3-like	2.75716
G17309|TU28322	nudix hydrolase 3	2.57455	G11343|TU18675	unchracterized protein	2.55299	G7433|TU12227	unchracterized protein	2.74879
G46684|TU75165	chloroplast N receptor-interacting protein 1	2.57118	G19528|TU31923	uncharacterized protein LOC104087766 isoform X1	2.55123	G25274|TU41468	1-aminocyclopropane-1-carboxylate oxidase 3-like	2.74871
G35724|TU58578	bet1-like SNARE 1-2-like	2.56969	G29914|TU49005	3-hydroxyisobutyryl-CoA hydrolase-like protein 3, mitochondrial	2.55043	G15260|TU24933	uncharacterized protein LOC104248402 isoform X1	2.74763
G31485|TU51624	hydroxymethylglutaryl-CoA synthase-like	2.56626	G2581|TU4297	1-aminocyclopropane-1-carboxylate oxidase 5	2.54957	G37774|TU61872	raucaffricine-O-beta-D-glucosidase-like	2.74317
G22231|TU36342	U-box domain-containing protein 62	2.56585	G180|TU309	unchracterized protein	2.54162	G36981|TU60646	S-like RNase	2.73897
G35007|TU57406	unchracterized protein	2.56231	G25396|TU41703	myb-related protein Myb4-like	2.5415	G46615|TU75051	perakine reductase-like isoform X1	2.73697
G17061|TU27901	LOW QUALITY PROTEIN: mediator of RNA polymerase II transcription subunit 16	2.56215	G17161|TU28071	uncharacterized protein LOC101250144	2.54077	G16300|TU26602	beta-galactosidase 3-like	2.73667
G48863|TU78450	Glutathione reductase	2.56166	G40128|TU65838	putative RNA-binding protein Luc7-like 1 isoform X1	2.54061	G34239|TU56148	feruloyl CoA ortho-hydroxylase 1-like	2.73425
G21891|TU35785	E3 ubiquitin-protein ligase XBAT33	2.55943	G44|TU69	unchracterized protein	2.54051	G35470|TU58154	probable copper-transporting ATPase HMA5	2.73419
G30992|TU50798	protein NRT1/ PTR FAMILY 4.3-like	2.55858	G15513|TU25342	unchracterized protein	2.53945	G46575|TU74991	probable LRR receptor-like serine/threonine-protein kinase At1g07650-like	2.73402
G23714|TU38822	1-D-deoxyxylulose 5-phosphate synthase	2.5541	G7743|TU12755	uncharacterized protein LOC101265212	2.53933	G13980|TU22829	cleavage and polyadenylation specificity factor subunit 3-I-like isoform X1	2.73326
G9284|TU15282	Putative uncharacterized protein	2.55345	G37329|TU61160	probable glycosyltransferase At5g03795	2.53797	G37766|TU61863	RNase NE	2.73169
G5466|TU9018	uncharacterized protein LOC104119039	2.55237	G26406|TU43365	lysosomal Pro-X carboxypeptidase-like	2.53054	G34360|TU56344	putative phagocytic receptor 1b	2.7307
G15865|TU25921	uncharacterized protein LOC104237876	2.55176	G24267|TU39776	Mg-dependent ATPase 1	2.53027	G27483|TU45065	germin-like protein subfamily 1 member 20	2.72994
G28636|TU46953	unchracterized protein	2.55102	G34099|TU55930	uncharacterized protein LOC104218533 isoform X1	2.52623	G10865|TU17904	zinc finger CCCH domain-containing protein 32-like isoform X1	2.72803
G13077|TU21430	ubiquitin carboxyl-terminal hydrolase 27	2.55046	G28676|TU47032	UPF0481 protein At3g47200-like, partial	2.52603	G12466|TU20487	protein PIR-like isoform X1	2.72708
G5556|TU9164	thiosulfate sulfurtransferase 16, chloroplastic-like	2.54926	G29768|TU48773	copper amine oxidase 1-like	2.52192	G3876|TU6400	valine--tRNA ligase	2.72287
G30884|TU50635	peroxidase N1-like	2.54389	G32921|TU53919	peptide chain release factor 2-like	2.52014	G37643|TU61666	putative U-box domain-containing protein 42	2.72136
G9323|TU15334	Putative uncharacterized protein	2.54172	G37659|TU61696	unchracterized protein	2.51711	G19393|TU31690	Protein kinase	2.72125
G11323|TU18643	transcription factor bHLH79 isoform X1	2.53899	G27861|TU45690	phosphoinositide phosphatase SAC6-like	2.51574	G20142|TU32930	unchracterized protein	2.71841
G8739|TU14381	probable pectate lyase 4	2.53788	G21790|TU35612	uncharacterized protein LOC104104304	2.51546	G14619|TU23868	unchracterized protein	2.71398
G42015|TU68618	peroxidase 55-like	2.53418	G32390|TU53063	probable LRR receptor-like serine/threonine-protein kinase RFK1 isoform X1	2.51472	G14625|TU23874	unchracterized protein	2.71398
G34638|TU56791	putative late blight resistance protein homolog R1A-3	2.53407	G19422|TU31742	cysteine-rich receptor-like protein kinase 2	2.51318	G9301|TU15305	Uncharacterized protein	2.71318
G11396|TU18772	DNA-directed RNA polymerase 1, mitochondrial	2.53379	G2175|TU3613	One-helix protein	2.50976	G19151|TU31303	cytochrome P450 CYP85A1	2.71303
G280|TU491	uncharacterized protein LOC104220525 isoform X1	2.53272	G23270|TU38074	vesicle-associated protein 4-2-like	2.50811	G22836|TU37364	probable ion channel CASTOR-like isoform X1	2.7123
G20073|TU32818	cytochrome P450 CYP736A12-like	2.53225	G20845|TU34093	splicing factor U2af large subunit A-like isoform X4	2.50139	G32452|TU53169	probable WRKY transcription factor 71 isoform X1	2.71109
G41068|TU67224	asymmetric leaves 1	2.53206	G34434|TU56472	cyclin-D1-1	2.50013	G8524|TU14020	unchracterized protein	2.70888
G9025|TU14894	probable glutathione peroxidase 2	2.53051	G21425|TU35007	anthranilate synthase alpha subunit 1, chloroplastic-like isoform X1	2.49903	G9301|TU15304	sulfated surface glycoprotein 185-like	2.70798
G18149|TU29667	uncharacterized protein LOC104230215	2.52943	G13652|TU22325	metacaspase-3-like	2.49674	G7810|TU12860	vesicle-associated protein 1-3 isoform X1	2.70289
G22921|TU37492	NBS-LRR protein	2.52748	G46495|TU74881	Coat protein	2.49212	G17535|TU28681	zeaxanthin epoxidase, chloroplastic-like	2.70246
G6867|TU11328	endoplasmic reticulum-Golgi intermediate compartment protein 3-like	2.52652	G18381|TU30029	auxin transporter-like protein 2	2.49147	G25178|TU41306	Uncharacterized protein	2.70205
G31468|TU51596	LRR receptor-like serine/threonine-protein kinase FLS2	2.52402	G18507|TU30233	Uncharacterized protein	2.49119	G24974|TU40970	tonoplast dicarboxylate transporter	2.69931
G37319|TU61146	aquaporin TIP1-1-like	2.52366	G30805|TU50508	40S ribosomal protein S27	2.48996	G2409|TU4014	uncharacterized protein LOC104092123 isoform X1	2.69832
G48428|TU77798	uncharacterized protein LOC104118722	2.52185	G47046|TU75717	CASP-like protein 5B3	2.48924	G23669|TU38753	histidine biosynthesis bifunctional protein hisIE, chloroplastic	2.69754
G17962|TU29334	glutamyl-tRNA reductase 1, chloroplastic	2.52177	G20693|TU33826	unchracterized protein	2.48856	G21031|TU34399	SKP1-like protein 21-like isoform X1	2.69722
G27126|TU44516	expansin-like B1-like	2.52088	G5102|TU8406	beta-glucosidase 18-like isoform X1	2.4881	G20810|TU34035	beta-galactosidase-like	2.69569
G48971|TU78640	ankyrin repeat-containing protein At5g02620-like	2.52069	G9231|TU15204	exportin-1-like	2.48796	G46367|TU74700	uncharacterized protein LOC105175244	2.69458
G8978|TU14821	glucan endo-1,3-beta-glucosidase, acidic isoform PR-N-like	2.51931	G36359|TU59630	transmembrane ascorbate ferrireductase 1-like	2.48764	G25258|TU41440	polyphenol oxidase, chloroplastic-like	2.69312
G7215|TU11887	caffeoylshikimate esterase-like	2.51736	G25150|TU41259	phosphate transporter PHO1	2.48676	G45428|TU73330	unchracterized protein	2.69307
G20180|TU33000	ABC transporter C family member 10-like	2.51681	G2037|TU3397	serine--tRNA ligase, mitochondrial isoform X1	2.486	G15204|TU24840	uncharacterized protein LOC104099763 isoform X1	2.69249
G27447|TU45003	putative DNA-binding protein ESCAROLA isoform X1	2.5167	G38516|TU63144	cytochrome P450 71A1-like	2.48372	G20211|TU33045	uncharacterized protein LOC104120612	2.69185
G26046|TU42749	3-oxoacyl-	2.5158	G34433|TU56471	hypothetical protein	2.48245	G35069|TU57493	unchracterized protein	2.68849
G29748|TU48747	wall-associated receptor kinase 2-like	2.51403	G22370|TU36566	O-acetyl-ADP-ribose deacetylase MACROD2 isoform X1	2.48182	G33318|TU54634	mediator of RNA polymerase II transcription subunit 33A-like	2.68633
G18945|TU30976	ABC transporter B family member 15-like	2.51333	G15622|TU25521	BTB/POZ domain-containing protein FBL11-like	2.48173	G39390|TU64613	uncharacterized protein LOC104223781 isoform X1	2.68549
G37763|TU61859	HD domain-containing protein 2 homolog	2.51092	G17503|TU28620	peroxisome biogenesis protein 3-2-like	2.47864	G21080|TU34474	WAT1-related protein At4g30420	2.68513
G9798|TU16101	4-coumarate--CoA ligase-like 7-like	2.51083	G13784|TU22531	KH domain-containing protein At1g09660-like	2.47681	G1305|TU2181	uncharacterized protein LOC105180320	2.68047
G24645|TU40417	pre-mRNA-processing protein 40A-like	2.51021	G23622|TU38664	acetolactate synthase small subunit 1, chloroplastic	2.47612	G48606|TU78052	unchracterized protein	2.67571
G42369|TU69126	uncharacterized protein LOC101251765	2.50721	G38666|TU63380	transcription factor GTE4 isoform X1	2.47528	G26324|TU43218	pentatricopeptide repeat-containing protein At1g62350	2.67481
G3206|TU5265	1-aminocyclopropane-1-carboxylate oxidase	2.50585	G36149|TU59283	probable RNA-dependent RNA polymerase 1	2.47401	G10426|TU17175	Uncharacterized protein	2.67322
G43191|TU70268	psbP-like protein 2, chloroplastic	2.50493	G27546|TU45168	glucomannan 4-beta-mannosyltransferase 9	2.47311	G25570|TU41992	NAD	2.66979
G1554|TU2625	formin-like protein 14	2.5029	G11454|TU18878	phosphate transporter PHO1	2.47101	G2739|TU4531	wall-associated receptor kinase 2-like	2.66963
G36863|TU60448	unchracterized protein	2.50046	G12744|TU20900	Serine/threonine-protein kinase, putative	2.47081	G48396|TU77748	unchracterized protein	2.66787
G21660|TU35392	3-ketoacyl-CoA synthase 12-like	2.50027	G20541|TU33565	uncharacterized protein At1g51745-like	2.47065	G1308|TU2183	non-symbiotic hemoglobin 2	2.66722
G16822|TU27487	phenylcoumaran benzylic ether reductase	2.49398	G19502|TU31878	uncharacterized protein LOC104087766 isoform X1	2.46997	G25552|TU41966	ferric reduction oxidase 8, mitochondrial isoform X1	2.66647
G36781|TU60318	sister-chromatid cohesion protein 3	2.48749	G40815|TU66885	unchracterized protein	2.46713	G4567|TU7555	respiratory burst oxidase homolog protein B	2.66108
G31552|TU51741	uncharacterized protein LOC105179488 isoform X1	2.48678	G41883|TU68430	uncharacterized protein LOC104237323	2.46517	G22469|TU36735	unchracterized protein	2.65958
G31707|TU51987	ankyrin repeat-containing protein At5g02620-like isoform X1	2.48573	G46808|TU75358	uncharacterized protein LOC104644845 isoform X2	2.46493	G10786|TU17770	putative receptor protein kinase ZmPK1	2.65739
G12383|TU20337	NAC domain-containing protein 8-like	2.48206	G23214|TU37972	ankyrin repeat-containing protein At3g12360-like	2.46255	G36512|TU59881	unchracterized protein	2.65359
G36081|TU59163	uncharacterized protein LOC104097949, partial	2.48194	G40442|TU66325	uncharacterized protein LOC102578204	2.45694	G40365|TU66215	unchracterized protein	2.65037
G19616|TU32080	folate transporter 1, chloroplastic isoform X2	2.48038	G5526|TU9116	uncharacterized protein LOC104085787 isoform X1	2.45418	G44775|TU72403	Chloroplast 1-deoxy-D-xylulose-5-phosphate synthase	2.65034
G45917|TU74026	glucomannan 4-beta-mannosyltransferase 9-like	2.47952	G27699|TU45431	nuclear pore complex protein Nup54-like	2.4536	G44797|TU72429	bifunctional monodehydroascorbate reductase and carbonic anhydrase nectarin-3-like	2.65006
G37012|TU60693	uncharacterized protein At4g13200, chloroplastic	2.47867	G6189|TU10220	uncharacterized protein LOC104245462 isoform X1	2.45355	G25236|TU41414	uncharacterized protein LOC104211704	2.64909
G40090|TU65773	tip elongation aberrant protein 1-like	2.47508	G19025|TU31106	wall-associated receptor kinase-like 14	2.44843	G40965|TU67084	ABC transporter C family member 13-like	2.64901
G2366|TU3940	receptor-like protein 12-like	2.47472	G47719|TU76729	uncharacterized protein LOC104242249 isoform X1	2.448	G2581|TU4297	1-aminocyclopropane-1-carboxylate oxidase 5	2.64605
G19393|TU31690	Protein kinase	2.47328	G23669|TU38753	histidine biosynthesis bifunctional protein hisIE, chloroplastic	2.4436	G7193|TU11856	vacuolar amino acid transporter 1	2.64581
G27318|TU44797	uncharacterized protein LOC104105384 isoform X1	2.47276	G23680|TU38778	unchracterized protein	2.44301	G3089|TU5084	serine/arginine-rich splicing factor SR30 isoform X1	2.64341
G39893|TU65456	30S ribosomal protein S3, chloroplastic	2.47254	G33890|TU55532	uncharacterized protein LOC104085902 isoform X1	2.44289	G30884|TU50635	peroxidase N1-like	2.63756
G6866|TU11327	putative uncharacterized protein DDB_G0286901	2.47249	G5617|TU9273	cytochrome P450 81E8-like	2.44219	G8235|TU13559	subtilisin-like protease	2.63645
G46704|TU75198	uncharacterized protein LOC102603679	2.47127	G23243|TU38022	5'-3' exoribonuclease 4-like	2.44145	G5021|TU8289	WEB family protein At5g55860-like	2.63546
G40528|TU66458	casein kinase I-like isoform X1	2.46824	G18518|TU30255	bidirectional sugar transporter SWEET14-like	2.43873	G2535|TU4223	alpha carbonic anhydrase 7-like	2.6319
G11046|TU18196	Uncharacterized protein	2.46744	G127|TU214	geraniol 8-hydroxylase-like	2.43786	G15561|TU25418	F-box protein PP2-A13-like	2.63075
G36522|TU59895	uncharacterized protein LOC101256453	2.46572	G20707|TU33842	uncharacterized protein LOC104106419 isoform X1	2.43699	G17818|TU29129	Uncharacterized protein	2.6306
G3060|TU5035	UDP flavonoid: 3-O-glucosyltransferase	2.46557	G11696|TU19262	uncharacterized protein LOC102584921	2.43573	G16533|TU27014	branched-chain-amino-acid aminotransferase 2, chloroplastic-like	2.63002
G33682|TU55209	ABC transporter G family member 3	2.46385	G15110|TU24670	SAMT	2.43508	G17759|TU29035	uncharacterized protein LOC101504376 isoform X2	2.62894
G36599|TU60026	putative ribosomal RNA methyltransferase Nop2-like isoform X1	2.46236	G27459|TU45031	dedicator of cytokinesis protein 7	2.43398	G19945|TU32621	cytochrome P450 81D1-like	2.62583
G11164|TU18381	probable inactive purple acid phosphatase 29	2.46195	G43987|TU71353	Uncharacterized protein	2.43222	G48693|TU78169	unchracterized protein	2.6258
G24771|TU40636	uncharacterized protein LOC102595098 isoform X1	2.46126	G8120|TU13377	CSC1-like protein At3g54510	2.43113	G10161|TU16708	BZIP transcription factor family protein 5	2.62124
G28075|TU46030	phosphopantetheine adenylyltransferase	2.46032	G41260|TU67507	ABC transporter B family member 1	2.43017	G25482|TU41846	MACPF domain-containing protein NSL1	2.62068
G12246|TU20125	cytochrome P450 82C2	2.45878	G26374|TU43307	uncharacterized protein LOC104238762	2.42972	G47414|TU76296	putative beta-1,3-glucan synthase	2.61867
G16941|TU27704	UPF0553 protein-like isoform X1	2.45824	G23047|TU37707	citrate synthase, glyoxysomal-like	2.42708	G4551|TU7529	adenylosuccinate lyase-like	2.61413
G41051|TU67203	protein IQ-DOMAIN 14	2.45752	G39352|TU64560	unchracterized protein	2.4198	G17714|TU28975	adenosine kinase-like	2.61157
G12184|TU20019	ALBINO3-like protein 2, chloroplastic isoform X1	2.45468	G28158|TU46157	unchracterized protein	2.41932	G21317|TU34845	triphosphate tunel metalloenzyme 3 isoform X2	2.61143
G27803|TU45603	thioredoxin reductase 2	2.45139	G12310|TU20224	diacylglycerol kinase 5-like isoform X1	2.41915	G23817|TU38989	0	2.61027
G6810|TU11247	structural maintenance of chromosomes protein 4	2.45115	G43953|TU71308	uncharacterized protein LOC104117079	2.41904	G40390|TU66255	probable polygalacturonase	2.60962
G19633|TU32118	jasmonate O-methyltransferase-like	2.45018	G26877|TU44137	uncharacterized protein LOC104219446	2.419	G48889|TU78497	RING finger and CHY zinc finger domain-containing protein 1-like	2.60837
G39028|TU64025	unchracterized protein	2.44831	G48430|TU77801	calpain-type cysteine protease DEK1-like isoform X1	2.41888	G4192|TU6921	unchracterized protein	2.60608
G35372|TU57999	NAC domain-containing protein 90-like	2.44756	G41682|TU68148	uncharacterized protein LOC102599336	2.41878	G35803|TU58698	histidine decarboxylase-like	2.60573
G5103|TU8409	carotenoid cleavage dioxygenase 1-2	2.44689	G30899|TU50664	pathogenesis-related protein 1C-like	2.41557	G5556|TU9164	thiosulfate sulfurtransferase 16, chloroplastic-like	2.60509
G1745|TU2927	haloacid dehalogenase-like hydrolase domain-containing protein At3g48420	2.44469	G1107|TU1832	unchracterized protein	2.41475	G39893|TU65456	30S ribosomal protein S3, chloroplastic	2.60438
G36237|TU59426	THO complex subunit 2-like	2.44349	G683|TU1136	myb family transcription factor APL	2.4147	G14896|TU24294	branched-chain-amino-acid aminotransferase 2, chloroplastic-like	2.60426
G47241|TU76035	G-type lectin S-receptor-like serine/threonine-protein kinase CES101 isoform X1	2.44271	G20224|TU33070	uncharacterized protein At4g08330, chloroplastic-like isoform X1	2.4132	G11860|TU19517	DEAD-box ATP-dependent RNA helicase 1	2.60377
G21425|TU35008	LOW QUALITY PROTEIN: anthranilate synthase alpha subunit 1, chloroplastic	2.44137	G3877|TU6401	unchracterized protein	2.41243	G18574|TU30345	probable disease resistance protein At4g27220	2.60311
G40523|TU66448	Mannose-binding lectin	2.43923	G33562|TU55007	uncharacterized protein LOC102596077	2.41205	G25158|TU41278	alpha-amylase	2.60287
G21883|TU35771	early endosome antigen 1 isoform X1	2.43916	G5422|TU8941	autophagy-related protein 13	2.41061	G32304|TU52940	testis-expressed sequence 10 protein-like	2.60166
G6849|TU11300	serine carboxypeptidase-like 42	2.4391	G253|TU447	uncharacterized protein LOC101254412	2.40996	G20962|TU34277	synaptotagmin-4	2.60136
G30037|TU49219	probable zinc metalloprotease EGY2, chloroplastic isoform X1	2.43894	G1878|TU3137	probable serine/threonine-protein kinase At1g01540	2.40817	G36111|TU59217	homeobox protein knotted-1-like 6	2.59826
G36945|TU60593	unchracterized protein	2.43494	G34709|TU56904	putative potassium transporter 12	2.40808	G46862|TU75438	beta-glucosidase 18-like	2.59794
G28317|TU46407	laccase-11-like	2.43492	G27682|TU45405	KAT8 regulatory NSL complex subunit 3	2.40727	G41185|TU67399	unchracterized protein	2.5935
G28972|TU47530	vacuolar protein sorting-associated protein 52 homolog	2.4348	G995|TU1635	Uncharacterized protein	2.40627	G41185|TU67398	unchracterized protein	2.5935
G6388|TU10538	caltractin-like	2.43392	G20674|TU33791	myb family transcription factor APL-like	2.40557	G1973|TU3291	Myb-like protein	2.59033
G20099|TU32870	probable receptor-like protein kinase At5g39020	2.43357	G36620|TU60062	probable LRR receptor-like serine/threonine-protein kinase RKF3	2.40533	G37759|TU61852	RNase NE	2.58573
G37560|TU61516	uncharacterized protein LOC105156512	2.43305	G16588|TU27109	uncharacterized protein LOC104232061 isoform X1	2.40457	G20542|TU33566	exportin-1-like	2.58552
G8487|TU13966	ABC transporter C family member 8 isoform X1	2.43228	G29001|TU47576	uncharacterized protein LOC104099600	2.40125	G9774|TU16062	Putative uncharacterized protein	2.58508
G17637|TU28856	L-arabinokinase-like isoform X1	2.43169	G41794|TU68308	MATE efflux family protein 4, chloroplastic	2.40121	G14727|TU24026	probable LRR receptor-like serine/threonine-protein kinase At1g07650, partial	2.58496
G22345|TU36523	Uncharacterized protein	2.43148	G14561|TU23778	transmembrane 9 superfamily member 4	2.39934	G30876|TU50625	peroxidase N1-like	2.58455
G4275|TU7053	sugar transporter ERD6-like 16-like	2.43053	G38064|TU62340	uncharacterized protein LOC102592829	2.39742	G5578|TU9210	stem-specific protein TSJT1-like	2.58433
G15602|TU25482	uncharacterized protein LOC104234054 isoform X2	2.42884	G521|TU866	transcription factor BEE 3-like	2.39615	G25583|TU42010	serine/threonine-protein kinase ATG1	2.58351
G6378|TU10524	unchracterized protein	2.42719	G47413|TU76298	protein PMR5	2.39395	G11122|TU18313	subtilisin-like protease	2.58291
G30375|TU49798	NBS-LRR type disease resistance protein	2.42695	G37033|TU60730	vesicle-associated membrane protein 721	2.39391	G5624|TU9285	mortality factor 4-like protein 1 isoform X3	2.58125
G27210|TU44636	0	2.42464	G5133|TU8451	unchracterized protein	2.39252	G29406|TU48223	beta-amylase 1, chloroplastic	2.58022
G34946|TU57319	small RNA degrading nuclease 5 isoform X1	2.4245	G40142|TU65859	GDSL esterase/lipase At3g48460	2.39232	G25505|TU41882	uncharacterized aarF domain-containing protein kinase At1g79600, chloroplastic	2.57957
G3978|TU6561	unchracterized protein	2.42306	G21531|TU35195	uncharacterized protein LOC105162027 isoform X1	2.3903	G24984|TU40988	tonoplast dicarboxylate transporter	2.5771
G5469|TU9022	calmodulin-lysine N-methyltransferase isoform X1	2.42256	G7461|TU12269	putative protein phosphatase 2C 53	2.38735	G33911|TU55564	formin-like protein 1	2.57549
G29703|TU48680	probable sulfate transporter 3.3	2.42151	G1263|TU2107	sterol 3-beta-glucosyltransferase UGT80A2-like	2.38702	G27557|TU45190	germin-like protein subfamily 1 member 20	2.57509
G46174|TU74416	ankyrin repeat domain-containing protein 6	2.42046	G18447|TU30124	mitochondrial inner membrane protein OXA1-like	2.3862	G8044|TU13255	uncharacterized protein LOC102585332	2.57447
G24853|TU40775	serine/threonine-protein kinase SRK2A	2.41944	G32230|TU52829	lon protease homolog, mitochondrial-like	2.38607	G23822|TU38994	NAC domain-containing protein 72-like	2.57432
G36588|TU60005	transcription factor bHLH113-like isoform X1	2.41766	G33415|TU54773	proline-rich protein 4 isoform X1	2.38522	G1681|TU2822	uncharacterized protein LOC101265906	2.57384
G206|TU358	acyltransferase-like protein At3g26840, chloroplastic isoform X1	2.41719	G45793|TU73845	unchracterized protein	2.38499	G3208|TU5270	uncharacterized protein LOC101251681 isoform X1	2.57235
G41934|TU68502	unnamed protein product	2.41245	G46367|TU74700	uncharacterized protein LOC105175244	2.38423	G9280|TU15277	sulfated surface glycoprotein 185-like	2.56884
G16799|TU27443	unchracterized protein	2.41106	G33242|TU54503	kinesin-4-like	2.38395	G21425|TU35007	anthranilate synthase alpha subunit 1, chloroplastic-like isoform X1	2.56717
G20528|TU33536	uncharacterized protein LOC104241944 isoform X2	2.40933	G25818|TU42382	homeobox protein knotted-1-like 6	2.3837	G5331|TU8806	protein SDA1 homolog	2.56467
G30740|TU50384	uncharacterized protein At3g49720-like	2.40678	G48560|TU77984	probable receptor protein kinase TMK1	2.38243	G14343|TU23414	LOW QUALITY PROTEIN: cytochrome P450 71A1-like	2.56403
G19143|TU31284	putative methylesterase 11, chloroplastic-like, partial	2.40664	G6333|TU10448	filament-like plant protein 7 isoform X1	2.37816	G42758|TU69679	probable Xaa-Pro aminopeptidase P	2.56219
G41977|TU68570	Predicted protein	2.40576	G35698|TU58540	translocation protein sec62-like isoform X1	2.37764	G48165|TU77389	NAP1-related protein 2-like	2.56089
G41962|TU68541	potassium channel KAT3-like	2.4047	G46014|TU74160	two-pore calcium channel	2.37631	G30548|TU50045	K	2.5551
G47524|TU76449	cysteine-rich receptor-like protein kinase 2	2.4042	G6626|TU10923	transcription initiation factor TFIID subunit 7	2.37121	G15129|TU24705	pleiotropic drug resistance protein 1	2.54909
G40934|TU67043	26S protease regulatory subunit S10B homolog B	2.40359	G43035|TU70069	probable protein phosphatase 2C 34	2.37098	G38014|TU62264	K	2.54882
G35255|TU57798	root phototropism protein 2-like	2.40288	G36754|TU60266	protease Do-like 2, chloroplastic-like	2.37	G19283|TU31512	Caffeoyl-CoA O-methyltransferase	2.54713
G34771|TU57015	threonine--tRNA ligase, mitochondrial-like	2.4024	G12817|TU21004	protein TORNADO 2	2.36939	G25819|TU42383	lactosylceramide 4-alpha-galactosyltransferase-like	2.54699
G48938|TU78573	alcohol dehydrogenase-like	2.40115	G23595|TU38621	chromatin assembly factor 1 subunit FAS1-like	2.368	G32776|TU53684	protein S-acyltransferase 24-like	2.54494
G2257|TU3756	unchracterized protein	2.3997	G3873|TU6395	uncharacterized protein LOC104099489	2.36773	G46852|TU75424	blue copper protein-like	2.54151
G32683|TU53539	subtilisin-like protease-like	2.39531	G14741|TU24049	beta-galactosidase 3	2.36673	G3315|TU5440	subtilisin-like protease SBT5.3 isoform X1	2.54144
G38786|TU63564	glycerol kinase	2.39391	G12890|TU21136	SPX domain-containing membrane protein At4g22990-like	2.36548	G27751|TU45517	1-D-deoxyxylulose 5-phosphate synthase 2	2.54108
G23986|TU39268	chitin elicitor receptor kinase 1-like	2.39204	G46515|TU74910	unchracterized protein	2.36373	G7445|TU12248	probable WRKY transcription factor 12-like	2.54087
G27456|TU45015	germin-like protein subfamily 1 member 13	2.39106	G4153|TU6846	unchracterized protein	2.36316	G42897|TU69882	unchracterized protein	2.53516
G12728|TU20877	subtilisin-like protease-like	2.39072	G30186|TU49471	UDP-glucuronic acid decarboxylase 5-like	2.36228	G23686|TU38783	MLO1	2.53437
G38939|TU63860	protein IN2-1 homolog B-like isoform X1	2.39004	G17830|TU29149	Uncharacterized protein	2.3611	G33038|TU54101	unchracterized protein	2.53323
G22556|TU36888	sieve element occlusion protein 2	2.38999	G13510|TU22093	putative late blight resistance protein homolog R1B-16	2.36075	G28176|TU46190	microtubule-associated protein RP/EB family member 1C	2.53261
G3783|TU6242	G-type lectin S-receptor-like serine/threonine-protein kinase At4g27290	2.38982	G20284|TU33153	uncharacterized protein LOC105161665	2.36026	G39542|TU64868	1-aminocyclopropane-1-carboxylate oxidase 1	2.53215
G7185|TU11842	cytochrome P450 87A3-like	2.38939	G5457|TU9006	probable salt tolerance-like protein At1g78600-like isoform X1	2.35856	G37146|TU60894	probable 1-deoxy-D-xylulose-5-phosphate synthase, chloroplastic	2.5312
G3770|TU6213	pirin-like protein	2.38732	G25327|TU41579	1-aminocyclopropane-1-carboxylate oxidase-like	2.35834	G9882|TU16239	patatin-05-like	2.52951
G8633|TU14209	uncharacterized protein LOC105158481 isoform X1	2.38539	G30097|TU49307	unchracterized protein	2.35677	G26877|TU44137	uncharacterized protein LOC104219446	2.52679
G5617|TU9273	cytochrome P450 81E8-like	2.38376	G4581|TU7581	heparan-alpha-glucosaminide N-acetyltransferase isoform X1	2.35443	G27133|TU44523	tobamovirus multiplication protein 2A	2.52599
G47167|TU75926	cellulose synthase-like protein E1 isoform X2	2.38314	G47451|TU76345	dehydroascorbate reductase	2.34888	G25139|TU41242	cysteine-rich receptor-like protein kinase 25	2.52556
G5260|TU8682	uncharacterized protein LOC104095546	2.38264	G42186|TU68873	uncharacterized protein LOC100266068	2.34792	G23859|TU39056	glutamate receptor 2.7-like	2.52533
G21524|TU35180	tetraspanin-2-like	2.38151	G31073|TU50958	uncharacterized protein LOC104091456 isoform X1	2.34529	G25326|TU41577	1-aminocyclopropane-1-carboxylate oxidase-like	2.52356
G9451|TU15525	Uncharacterized protein	2.38111	G11045|TU18192	dol-P-Man:Man	2.34491	G36033|TU59090	small heat shock protein, chloroplastic-like	2.52356
G16959|TU27732	unchracterized protein	2.37977	G4747|TU7837	uncharacterized protein LOC104230033	2.34363	G25667|TU42140	Soluble acid invertase Ib2FRUCT3	2.52148
G10184|TU16747	interactor of constitutive active ROPs 3-like isoform X1	2.37873	G26972|TU44284	uncharacterized protein LOC104223492 isoform X1	2.34027	G44131|TU71539	ABC transporter G family member 7 isoform X1	2.52126
G27456|TU45022	putative germin-like protein 2-1	2.37793	G16716|TU27319	alcohol dehydrogenase 3	2.34002	G16647|TU27212	laccase-14-like	2.51904
G28530|TU46768	WD repeat-containing protein 82-B isoform X1	2.37791	G6775|TU11188	tRNA pseudouridine	2.33595	G3715|TU6110	RNA pseudouridine synthase 4, mitochondrial-like	2.51845
G4169|TU6883	uncharacterized protein LOC104228457	2.37677	G15453|TU25234	probable WRKY transcription factor 57 isoform X1	2.33583	G7274|TU11983	uncharacterized protein LOC104108041	2.51723
G11907|TU19589	unchracterized protein	2.37557	G38375|TU62912	exportin-7 isoform X2	2.33518	G18472|TU30169	UDP-glucose 4-epimerase GEPI48 isoform X1	2.51655
G16931|TU27682	BTB/POZ and TAZ domain-containing protein 4	2.37323	G1757|TU2946	unchracterized protein	2.33477	G7941|TU13094	aspartate-semialdehyde dehydrogenase	2.51647
G26|TU39	uncharacterized protein LOC105176972	2.37322	G32824|TU53752	unchracterized protein	2.33463	G31643|TU51895	Uncharacterized protein	2.51512
G4512|TU7462	receptor-like serine/threonine-protein kinase ALE2-like	2.37306	G31756|TU52071	peroxisomal	2.334	G24879|TU40813	cleavage stimulation factor subunit 3 isoform X1	2.51508
G16526|TU27000	porphobilinogen deaminase, chloroplastic-like	2.37245	G35051|TU57464	uncharacterized protein LOC104107264 isoform X1	2.33327	G10388|TU17113	6-phosphofructo-2-kinase/fructose-2,6-bisphosphatase	2.51408
G38963|TU63907	E3 ubiquitin-protein ligase RNF38-like	2.37241	G1223|TU2037	pentatricopeptide repeat-containing protein At1g60770	2.33307	G9985|TU16412	lysosomal beta glucosidase-like	2.51295
G26042|TU42741	DNA polymerase delta catalytic subunit	2.37182	G27835|TU45653	Predicted protein	2.33177	G17408|TU28481	ATP-dependent Clp protease proteolytic subunit-related protein 4, chloroplastic	2.51075
G27463|TU45033	germin-like protein subfamily 1 member 20	2.37168	G23294|TU38110	nucleolar protein 6 isoform X1	2.33155	G8353|TU13740	cilia- and flagella-associated protein 20	2.51068
G20425|TU33362	protein Simiate	2.36932	G46823|TU75381	Predicted protein	2.32759	G8617|TU14178	probable transmembrane ascorbate ferrireductase 3	2.51059
G24572|TU40286	uncharacterized protein LOC104099679 isoform X1	2.36894	G12352|TU20284	ras-related protein RABD2a	2.32738	G21175|TU34611	trans-resveratrol di-O-methyltransferase-like	2.50716
G46484|TU74862	auxin-induced protein	2.36872	G31263|TU51273	receptor-like serine/threonine-protein kinase SD1-8	2.32319	G21419|TU34995	anthranilate synthase alpha subunit 1, chloroplastic-like isoform X1	2.50631
G9124|TU15049	protein TRANSPARENT TESTA 12	2.36678	G31590|TU51811	probable LRR receptor-like serine/threonine-protein kinase At1g07650-like	2.32193	G43588|TU70818	receptor-like cytosolic serine/threonine-protein kinase RBK1 isoform X1	2.50519
G1219|TU2028	unchracterized protein	2.36649	G7670|TU12622	gibberellin-regulated protein 9-like	2.32015	G35602|TU58375	Uncharacterized protein	2.50499
G6834|TU11274	uncharacterized protein LOC104244676 isoform X1	2.36472	G28677|TU47036	serine/threonine-protein kinase HT1-like	2.31929	G28265|TU46335	extra-large guanine nucleotide-binding protein 1	2.50431
G43859|TU71184	vetispiradiene synthase 3	2.35902	G28969|TU47523	phospholipid scramblase family protein C343.06c	2.31543	G42180|TU68862	uncharacterized protein LOC105174059	2.50388
G40948|TU67060	unchracterized protein	2.35896	G45013|TU72742	uncharacterized protein LOC104120867	2.31431	G11700|TU19267	uncharacterized protein LOC104094238	2.50245
G34694|TU56878	uncharacterized protein LOC104221303	2.3586	G33096|TU54227	BY-2 kinesin-like protein 5	2.31276	G23814|TU38985	0	2.50004
G553|TU923	transcription initiation factor TFIID subunit 2 isoform X1	2.35855	G22555|TU36885	cellulose synthase-like protein E6-like	2.30878	G10692|TU17617	Putative uncharacterized protein	2.49959
G39529|TU64853	unchracterized protein	2.35778	G42822|TU69756	uncharacterized aarF domain-containing protein kinase 1-like isoform X1	2.30816	G46319|TU74632	probable serine/threonine-protein kinase At4g35230	2.49779
G8836|TU14556	sugar transporter ERD6-like 5	2.3547	G42637|TU69498	unchracterized protein	2.30524	G6803|TU11235	glycosylphosphatidylinositol anchor attachment 1 protein	2.49656
G3420|TU5614	DNA repair protein recA homolog 2, mitochondrial isoform X1	2.3543	G46243|TU74517	BRASSINOSTEROID INSENSITIVE 1-associated receptor kinase 1-like	2.30404	G15302|TU25008	ABC transporter G family member 22	2.49652
G33482|TU54888	cysteine-rich repeat secretory protein 55-like	2.35152	G39431|TU64675	25.3 kDa vesicle transport protein	2.30364	G37315|TU61142	uncharacterized protein LOC105169955 isoform X1	2.496
G38412|TU62969	unchracterized protein	2.34977	G415|TU693	uncharacterized protein LOC104096659	2.30317	G34825|TU57127	methylecgonone reductase-like	2.49553
G32275|TU52901	probable salt tolerance-like protein At1g75540-like	2.34934	G16311|TU26624	uncharacterized protein LOC101307912	2.30281	G30165|TU49430	expansin precursor, partial	2.49381
G23414|TU38291	isocitrate lyase	2.34896	G25372|TU41669	probable LRR receptor-like serine/threonine-protein kinase At3g47570 isoform X1	2.30002	G26145|TU42911	alpha-glucosidase-like	2.49277
G30805|TU50508	40S ribosomal protein S27	2.34833	G27570|TU45213	receptor-like protein 12	2.29818	G5349|TU8829	unchracterized protein	2.49162
G40026|TU65675	Uncharacterized protein	2.34819	G2930|TU4828	LOW QUALITY PROTEIN: pleiotropic drug resistance protein 2-like	2.2977	G48227|TU77496	LOW QUALITY PROTEIN: myrcene synthase, chloroplastic-like	2.49158
G18360|TU29997	uncharacterized protein LOC102580155	2.3479	G1056|TU1734	beta-galactosidase-like	2.2962	G22950|TU37545	uncharacterized protein LOC104249611	2.49144
G8566|TU14087	unchracterized protein	2.34698	G16057|TU26231	phosphoenolpyruvate carboxylase	2.29594	G25108|TU41196	uncharacterized protein LOC101313870	2.49099
G23853|TU39044	uncharacterized protein LOC102599815	2.34672	G15915|TU26002	Uncharacterized protein	2.2946	G25108|TU41202	uncharacterized protein LOC101313870	2.49099
G38813|TU63606	G-type lectin S-receptor-like serine/threonine-protein kinase At4g27290 isoform X2	2.34642	G41012|TU67151	unchracterized protein	2.29355	G4312|TU7133	uncharacterized protein LOC104111751	2.49043
G103|TU179	Expansin-like 1 protein	2.34411	G35717|TU58562	uncharacterized protein LOC105174344	2.29286	G28611|TU46907	unchracterized protein	2.49033
G11093|TU18274	protein PALE CRESS, chloroplastic isoform X1	2.34408	G7895|TU13009	F-box protein At4g00755-like isoform X2	2.29166	G30317|TU49695	Uncharacterized protein	2.48998
G33997|TU55721	protein TIC 62, chloroplastic	2.34395	G30128|TU49369	NF-X1-type zinc finger protein NFXL2-like	2.28976	G37435|TU61321	ABC transporter G family member 21-like	2.48837
G48171|TU77402	endonuclease III homolog 1, chloroplastic {ECO:0000255|HAMAP-Rule:MF_03183} isoform X1	2.33864	G13580|TU22207	Sporamin B	2.28941	G9150|TU15083	cytochrome P450 716B2-like	2.48555
G47679|TU76671	lipoyl synthase, chloroplastic	2.33832	G7281|TU11991	sorting and assembly machinery component 50 homolog B-like	2.28891	G34497|TU56566	feruloyl CoA ortho-hydroxylase 1-like	2.48427
G23654|TU38730	thiosulfate sulfurtransferase 16, chloroplastic-like	2.33588	G43003|TU70023	cellulose synthase A catalytic subunit 3	2.28753	G29997|TU49146	unchracterized protein	2.48377
G31680|TU51951	haloacid dehalogenase-like hydrolase domain-containing protein At3g48420 isoform X2	2.33404	G47565|TU76508	non-specific lipid-transfer protein-like	2.28716	G19658|TU32157	probable polyol transporter 6	2.47992
G4002|TU6594	Uncharacterized protein	2.33265	G4993|TU8235	molybdenum cofactor sulfurase {ECO:0000255|HAMAP-Rule:MF_03050} isoform X1	2.28441	G46683|TU75164	thiosulfate sulfurtransferase 16, chloroplastic-like	2.47992
G44219|TU71657	probable sulfate transporter 3.3	2.32952	G39492|TU64789	Putative uncharacterized protein	2.28364	G21177|TU34614	Putative uncharacterized protein	2.47979
G33580|TU55031	Hop-interacting protein THI012	2.32944	G10768|TU17732	unchracterized protein	2.28276	G29182|TU47872	uncharacterized protein LOC104242747	2.47805
G40793|TU66849	putative serine/threonine-protein kinase	2.32657	G34547|TU56649	lysM domain receptor-like kinase 3	2.28276	G33362|TU54692	sulfate transporter 3.1-like	2.47595
G37378|TU61233	GDSL esterase/lipase At5g22810	2.3265	G16228|TU26490	uncharacterized protein LOC104248366	2.28173	G9309|TU15316	proteinase inhibitor type-2 CEVI57-like	2.4733
G8395|TU13811	DEAD-box ATP-dependent RNA helicase 57 isoform X1	2.3253	G41626|TU68040	mini-chromosome maintenance complex-binding protein	2.28025	G2072|TU3456	unchracterized protein	2.47305
G17123|TU28012	transcription factor bHLH118-like	2.32442	G24101|TU39464	Uridine kinase	2.27971	G41321|TU67594	putative tRNA	2.47252
G19733|TU32289	probable receptor-like protein kinase At1g67000-like	2.32193	G5750|TU9478	unchracterized protein	2.27612	G3261|TU5357	lysosomal beta glucosidase-like	2.46711
G13995|TU22860	rho GDP-dissociation inhibitor 1-like	2.32108	G12447|TU20463	homogentisate phytyltransferase 1, chloroplastic-like isoform X1	2.27548	G3147|TU5177	Uncharacterized protein	2.46376
G22959|TU37556	putative receptor-like protein kinase At4g00960 isoform X1	2.32051	G47942|TU77052	unchracterized protein	2.27528	G34497|TU56568	feruloyl CoA ortho-hydroxylase 1-like	2.46245
G3919|TU6470	autophagy-related protein 18a	2.31979	G4162|TU6866	rop guanine nucleotide exchange factor 1-like	2.27403	G14226|TU23242	nucleobase-ascorbate transporter 2	2.46242
G22152|TU36219	chaperone protein ClpD, chloroplastic isoform X1	2.31949	G47095|TU75803	cullin-associated NEDD8-dissociated protein 1-like	2.2725	G4555|TU7540	respiratory burst oxidase homolog protein B	2.46185
G41617|TU68027	DEAD-box ATP-dependent RNA helicase 32-like	2.31818	G25394|TU41701	probable threonine--tRNA ligase, cytoplasmic	2.2724	G32749|TU53642	GPN-loop GTPase 3 homolog	2.46163
G12427|TU20421	FGGY carbohydrate kinase domain-containing protein isoform X1	2.31813	G46456|TU74827	11-oxo-beta-amyrin 30-oxidase-like isoform X1	2.272	G35453|TU58129	probable magnesium transporter NIPA7	2.46143
G44706|TU72301	Putative uncharacterized protein	2.31788	G11431|TU18831	Mannose-binding lectin	2.27154	G13296|TU21768	receptor-like protein 12	2.46104
G3254|TU5343	ankyrin repeat-containing protein At5g02620-like	2.31731	G23414|TU38291	isocitrate lyase	2.27047	G34110|TU55945	unchracterized protein	2.45954
G39749|TU65205	unchracterized protein	2.31683	G32218|TU52811	uncharacterized protein LOC102588001	2.26906	G21072|TU34465	protein LONGIFOLIA 1 isoform X1	2.45943
G41309|TU67577	bidirectional sugar transporter SWEET3b	2.31644	G10426|TU17175	Uncharacterized protein	2.26858	G14241|TU23268	Pn47p	2.45837
G1729|TU2893	Uncharacterized protein	2.31593	G45033|TU72775	uncharacterized membrane protein At1g75140	2.26829	G3206|TU5265	1-aminocyclopropane-1-carboxylate oxidase	2.45685
G2300|TU3829	uncharacterized protein LOC104097602	2.3159	G25595|TU42024	uncharacterized protein LOC101254084	2.26795	G15469|TU25264	sucrose nonfermenting 4-like protein isoform X1	2.45646
G22506|TU36796	unchracterized protein	2.31521	G17766|TU29044	uncharacterized aarF domain-containing protein kinase At1g79600, chloroplastic-like	2.26699	G44930|TU72620	probable linoleate 9S-lipoxygenase 5	2.45551
G39749|TU65204	unchracterized protein	2.31387	G47639|TU76616	respiratory burst oxidase homolog	2.26599	G10149|TU16676	probable WRKY transcription factor 71 isoform X1	2.45522
G21312|TU34837	uncharacterized protein LOC104085674	2.31377	G4502|TU7447	protein YIF1B-like isoform X1	2.26505	G16842|TU27531	AP-2 complex subunit sigma	2.455
G38990|TU63951	EG45-like domain containing protein	2.31285	G42767|TU69688	glutamine synthetase leaf isozyme, chloroplastic	2.26461	G20016|TU32722	amino-acid permease BAT1 homolog	2.45422
G4599|TU7616	uncharacterized protein LOC101254656	2.31269	G47886|TU76964	uncharacterized protein LOC104211689	2.26323	G16542|TU27031	G-type lectin S-receptor-like serine/threonine-protein kinase At4g27290	2.45317
G644|TU1074	Uncharacterized protein	2.30965	G42194|TU68884	uncharacterized protein LOC105159622	2.26211	G23949|TU39198	cytochrome P450 CYP72A219-like	2.45198
G10410|TU17150	Uncharacterized protein	2.30943	G15242|TU24908	3beta-hydroxysteroid-dehydrogenase/decarboxylase isoform 3-like	2.25987	G5850|TU9637	unchracterized protein	2.4517
G27968|TU45858	UPF0548 protein At2g17695	2.30875	G35109|TU57570	Ribosomal protein L37	2.25873	G35078|TU57522	probable protein phosphatase 2C 15	2.44958
G7220|TU11897	unchracterized protein	2.30846	G21031|TU34401	SKP1-like protein 21-like isoform X1	2.25734	G28249|TU46306	Putative uncharacterized protein	2.44921
G25327|TU41582	1-aminocyclopropane-1-carboxylate oxidase 3-like	2.30781	G16011|TU26155	unchracterized protein	2.25688	G23965|TU39228	uncharacterized protein LOC104238346	2.44827
G30762|TU50428	bifunctional dihydrofolate reductase-thymidylate synthase-like	2.30769	G41548|TU67931	unchracterized protein	2.25625	G37442|TU61329	Uncharacterized protein	2.44779
G43608|TU70842	uncharacterized protein LOC104218849	2.30689	G32187|TU52759	pleiotropic drug resistance protein 3-like	2.25517	G23123|TU37831	anthocyanidin 3-O-glucoside 2''-O-glucosyltransferase-like	2.44594
G13145|TU21537	caffeic acid 3-O-methyltransferase-like	2.30666	G32450|TU53170	probable LRR receptor-like serine/threonine-protein kinase At1g53430-like isoform X1	2.25485	G6921|TU11425	0	2.44538
G37396|TU61263	uncharacterized protein LOC104646477	2.30422	G38501|TU63118	unchracterized protein	2.25322	G48511|TU77914	leucoanthocyanidin dioxygenase-like	2.44318
G33770|TU55360	Putative uncharacterized protein	2.30412	G12634|TU20735	topless-related protein 1-like	2.25275	G39695|TU65118	Putative uncharacterized protein	2.44282
G17073|TU27927	lysophospholipid acyltransferase 1-like	2.30374	G5506|TU9089	la-related protein 1C isoform X1	2.25156	G39543|TU64869	laccase-3-like	2.44228
G1165|TU1928	ecotropic viral integration site 5 protein homolog	2.30357	G38831|TU63635	phosphoenolpyruvate carboxylase-like	2.25111	G5594|TU9237	AP2-like ethylene-responsive transcription factor ANT isoform X2	2.44183
G1165|TU1934	ecotropic viral integration site 5 protein homolog	2.30357	G44160|TU71578	protein Dr1 homolog	2.2498	G36204|TU59367	pre-mRNA-splicing factor 38B	2.44177
G25149|TU41258	sulfite reductase 1	2.30346	G24151|TU39547	uncharacterized protein LOC101263137	2.24913	G13783|TU22527	caffeic acid 3-O-methyltransferase-like	2.44175
G34035|TU55799	GATA transcription factor 11-like	2.3022	G48045|TU77215	protein PEROXIN-4 isoform X1	2.24897	G29723|TU48707	cleavage and polyadenylation specificity factor subunit 1 isoform X1	2.44147
G7516|TU12361	histone-lysine N-methyltransferase ATX4-like isoform X1	2.2972	G28390|TU46544	unchracterized protein	2.24846	G14471|TU23639	PRA1 family protein H-like	2.44097
G40519|TU66444	unchracterized protein	2.29692	G25520|TU41914	unchracterized protein	2.24725	G46596|TU75020	auxin-induced protein PCNT115	2.43916
G6550|TU10803	putative methylesterase 11, chloroplastic isoform X2	2.2953	G43038|TU70074	uncharacterized protein LOC101260255	2.24681	G43897|TU71232	non-specific lipid-transfer protein-like protein At2g13820	2.43817
G47318|TU76167	unchracterized protein	2.29089	G2908|TU4794	WAT1-related protein At3g28050-like	2.24626	G33520|TU54945	benzyl alcohol O-benzoyltransferase-like	2.43642
G938|TU1540	ATP-dependent 6-phosphofructokinase 6	2.28842	G8651|TU14235	uncharacterized protein LOC102583905	2.24507	G36671|TU60148	phenazine biosynthesis-like domain-containing protein 1	2.43641
G35835|TU58744	non-structural maintenance of chromosomes element 1 homolog isoform X1	2.2876	G44435|TU71952	uncharacterized protein LOC104100872	2.24505	G8208|TU13518	CSC1-like protein At3g54510	2.43603
G13722|TU22442	14-3-3 protein 9	2.28672	G23320|TU38146	RecName: Full=Isocitrate lyase; Short=ICL; AltName: Full=Isocitrase; AltName: Full=Isocitratsysase ):chr3:21449740-21451351	2.24473	G17826|TU29140	alpha-amylase	2.43584
G39952|TU65553	Golgi SNAP receptor complex member 1-1-like isoform X1	2.28666	G46409|TU74759	TMV resistance protein N-like	2.24455	G18740|TU30608	IAA-amino acid hydrolase ILR1-like 2	2.43471
G37216|TU60994	delta	2.28639	G3988|TU6575	uncharacterized protein LOC105174543	2.24127	G18682|TU30523	DEAD-box ATP-dependent RNA helicase ISE2, chloroplastic isoform X1	2.43431
G24800|TU40694	ABC transporter G family member 11-like	2.28575	G34406|TU56430	tropinone reductase homolog At1g07440-like isoform X1	2.24111	G12232|TU20101	Predicted protein	2.43422
G20624|TU33698	cytosolic NADP-malic enzyme	2.28391	G21425|TU35008	LOW QUALITY PROTEIN: anthranilate synthase alpha subunit 1, chloroplastic	2.24072	G30451|TU49907	unchracterized protein	2.43393
G39316|TU64497	uncharacterized protein LOC102582716	2.28345	G37672|TU61715	TMV resistance protein N-like	2.24053	G24879|TU40816	cleavage stimulation factor subunit 3 isoform X1	2.43224
G824|TU1355	AP-5 complex subunit zeta-1	2.28291	G43406|TU70556	unchracterized protein	2.23963	G40532|TU66467	unchracterized protein	2.43198
G48163|TU77385	uncharacterized protein LOC104105616	2.2825	G18570|TU30339	unchracterized protein	2.23937	G34639|TU56792	cytochrome P450 CYP736A12-like	2.42985
G45582|TU73544	zinc finger BED domain-containing protein RICESLEEPER 1-like	2.28011	G25987|TU42640	fatty acid 2-hydroxylase 1-like	2.23921	G46752|TU75276	NADH-ubiquinone oxidoreductase chain 2	2.425
G39158|TU64233	uncharacterized protein LOC104109764 isoform X1	2.28011	G34821|TU57121	uncharacterized protein LOC104090605	2.23783	G10466|TU17248	uncharacterized protein LOC104220441	2.42468
G3190|TU5237	uncharacterized protein LOC104113423 isoform X1	2.27939	G13696|TU22395	Rab-GDP dissociation inhibitor	2.237	G24798|TU40692	uncharacterized protein LOC104094238	2.42223
G47975|TU77108	unchracterized protein	2.27938	G48077|TU77264	unchracterized protein	2.23603	G542|TU900	probable leucine-rich repeat receptor-like protein kinase At5g49770	2.42106
G36382|TU59668	sulfhydryl oxidase 2 isoform X1	2.2781	G13196|TU21609	unchracterized protein	2.23548	G14439|TU23580	protein SPA1-RELATED 4-like isoform X1	2.42036
G33038|TU54107	unchracterized protein	2.27794	G37725|TU61799	TMV resistance protein N-like	2.23414	G38447|TU63021	endoplasmic reticulum metallopeptidase 1	2.41931
G10829|TU17842	photosystem II reaction center W protein, chloroplastic-like	2.27727	G39127|TU64193	pullulanase 1, chloroplastic isoform X3	2.23213	G25197|TU41341	probable ADP-ribosylation factor GTPase-activating protein AGD5-like isoform X1	2.41888
G40278|TU66086	uncharacterized protein LOC104107909 isoform X3	2.27563	G31348|TU51400	unchracterized protein	2.23163	G34494|TU56561	methylecgonone reductase-like	2.41766
G8532|TU14034	transcription factor UNE12-like	2.2754	G21317|TU34847	triphosphate tunel metalloenzyme 3 isoform X2	2.22879	G40896|TU66994	uncharacterized protein LOC104223818	2.41646
G23452|TU38350	LysM receptor-like kinase	2.27427	G40948|TU67061	arabinogalactan peptide 16-like	2.22725	G32682|TU53532	protein ROOT HAIR DEFECTIVE 3 homolog 2-like isoform X1	2.4157
G20614|TU33682	probable RNA-dependent RNA polymerase 5 isoform X1	2.27344	G24289|TU39815	beta-galactosidase-like	2.22687	G32550|TU53334	187-kDa microtubule-associated protein AIR9 isoform X1	2.41534
G35674|TU58489	APO protein 2, chloroplastic	2.27168	G25545|TU41952	ferric reduction oxidase 8, mitochondrial, partial	2.22681	G31052|TU50912	protein TIC 62, chloroplastic isoform X1	2.41504
G14183|TU23163	probable LRR receptor-like serine/threonine-protein kinase At1g07650	2.26905	G43636|TU70879	micronuclear linker histone polyprotein-like isoform X1	2.22656	G16528|TU27004	branched-chain-amino-acid aminotransferase 5, chloroplastic isoform X1	2.4149
G16875|TU27594	alkylated DNA repair protein alkB homolog 8 isoform X1	2.26646	G44225|TU71665	signal recognition particle 54 kDa protein 2	2.22624	G33611|TU55100	bifunctional monodehydroascorbate reductase and carbonic anhydrase nectarin-3-like	2.41474
G34218|TU56112	uncharacterized protein LOC104084697	2.26632	G20346|TU33253	uncharacterized protein LOC104215532 isoform X2	2.22497	G18668|TU30501	DEAD-box ATP-dependent RNA helicase 13 isoform X1	2.41469
G32855|TU53801	LOW QUALITY PROTEIN: phospholipase D p1-like, partial	2.26512	G7764|TU12798	arginase 1, mitochondrial-like	2.22239	G41348|TU67638	unchracterized protein	2.41458
G26383|TU43326	putative deoxyribonuclease TATDN1, partial	2.25974	G26378|TU43316	nuclear transcription factor Y subunit A-10-like	2.2209	G47229|TU76012	8-hydroxygeraniol dehydrogenase-like	2.41454
G20876|TU34150	probable receptor-like protein kinase At5g39020	2.25939	G36274|TU59485	protein PLANT CADMIUM RESISTANCE 2-like	2.22049	G46441|TU74809	ATP-dependent RNA helicase DHX36 isoform X1	2.41136
G12229|TU20096	uncharacterized protein At1g32220, chloroplastic-like isoform X2	2.25925	G38223|TU62636	E3 ubiquitin-protein ligase SINAT5-like	2.21976	G1327|TU2220	peroxisomal	2.41089
G39890|TU65453	zinc-finger homeodomain protein 10-like	2.25732	G42369|TU69125	uncharacterized protein LOC101251765	2.21943	G5346|TU8825	tryptophan synthase beta chain 1-like	2.41043
G15586|TU25454	uncharacterized protein LOC101257622	2.2572	G21170|TU34601	uncharacterized protein LOC104215532 isoform X1	2.21711	G46892|TU75488	protein EXECUTER 1, chloroplastic-like	2.41032
G42712|TU69613	unchracterized protein	2.25646	G21550|TU35224	uncharacterized protein LOC104227088	2.21653	G10345|TU17056	villin-4-like	2.40988
G29290|TU48040	probable pectinesterase/pectinesterase inhibitor 17	2.25609	G27712|TU45452	uncharacterized protein LOC104227835 isoform X1	2.21564	G22630|TU37026	imidazole glycerol phosphate synthase hisHF, chloroplastic	2.40924
G18045|TU29466	serine hydroxymethyltransferase, mitochondrial-like	2.2555	G36531|TU59909	unchracterized protein	2.21391	G30793|TU50483	uncharacterized protein LOC104090505	2.40624
G20983|TU34312	uncharacterized protein LOC105169544	2.25332	G12258|TU20143	Uncharacterized protein	2.21363	G2515|TU4181	uncharacterized protein LOC104224174	2.40296
G26998|TU44317	pathogenesis-related protein 4B - common tobacco ):chr4:33756598-33757929	2.25264	G11864|TU19524	phytochrome B	2.2133	G47755|TU76779	alcohol-forming fatty acyl-CoA reductase-like	2.40161
G48212|TU77475	protein FAR1-RELATED SEQUENCE 3 isoform X1	2.25243	G34731|TU56951	unchracterized protein	2.21103	G30643|TU50206	uncharacterized protein LOC102595305	2.40115
G25464|TU41821	magnesium transporter MRS2-I-like	2.25199	G46783|TU75320	acetyltransferase NSI	2.2101	G12713|TU20851	pyruvate kinase isozyme G, chloroplastic-like	2.39939
G30540|TU50030	uncharacterized protein LOC102599007 isoform X1	2.25019	G29888|TU48966	unchracterized protein	2.20972	G46940|TU75557	unchracterized protein	2.39906
G38841|TU63656	uncharacterized aarF domain-containing protein kinase 1-like isoform X1	2.24831	G5047|TU8330	putative BPI/LBP family protein At1g04970-like	2.20917	G40572|TU66526	unchracterized protein	2.3989
G26234|TU43055	uncharacterized protein LOC104232817 isoform X1	2.24812	G41918|TU68475	Putative transposase	2.20812	G1259|TU2100	protein STRUBBELIG-RECEPTOR FAMILY 6-like	2.3984
G46689|TU75177	extra-large guanine nucleotide-binding protein 1	2.24705	G26270|TU43122	protein downstream neighbor of Son-like	2.20666	G9263|TU15255	1-D-deoxyxylulose 5-phosphate synthase	2.39653
G25546|TU41955	unchracterized protein	2.24652	G36163|TU59305	AP-1 complex subunit gamma-2-like isoform X3	2.2052	G35027|TU57432	protein STAY-GREEN, chloroplastic-like	2.39608
G17413|TU28488	1-aminocyclopropane-1-carboxylate oxidase-like isoform X1	2.24642	G8282|TU13628	non-structural maintenance of chromosomes element 4 homolog A-like	2.20506	G34330|TU56290	putative UPF0481 protein At3g02645-like	2.39596
G23410|TU38286	Isocitrate lyase	2.24573	G10128|TU16644	lysosomal Pro-X carboxypeptidase	2.20384	G16791|TU27431	serine carboxypeptidase II-3-like	2.39501
G29574|TU48494	uncharacterized protein LOC102585904	2.245	G34645|TU56806	cytochrome P450 CYP749A22-like, partial	2.20316	G20020|TU32728	uncharacterized protein LOC104086490, partial	2.39422
G10875|TU17920	monothiol glutaredoxin-S2-like	2.24466	G33498|TU54916	ABC transporter G family member 15-like	2.20235	G46693|TU75180	bifunctional nuclease 2	2.39386
G33282|TU54564	gamma-tubulin complex component 4 homolog isoform X1	2.24428	G26811|TU44032	unchracterized protein	2.20195	G39749|TU65204	unchracterized protein	2.39368
G41507|TU67869	carotenoid 9,10	2.24416	G829|TU1363	cytochrome P450 83B1-like	2.2007	G30934|TU50721	malate dehydrogenase, glyoxysomal	2.39125
G16493|TU26943	pentatricopeptide repeat-containing protein At3g46870-like	2.24327	G39270|TU64430	mitochondrial import inner membrane translocase subunit TIM14-3-like	2.19979	G3642|TU5973	UCP protein	2.39122
G23564|TU38549	nudix hydrolase 10-like	2.24259	G29775|TU48782	metacaspase-1-like	2.19847	G38235|TU62668	probable solanesyl-diphosphate synthase 3, chloroplastic isoform X1	2.39098
G32045|TU52537	ammonium transporter 2	2.24211	G28742|TU47147	uncharacterized protein LOC102598829	2.19431	G47089|TU75794	unchracterized protein	2.39037
G1129|TU1872	methyltransferase-like protein 22-like	2.24101	G19599|TU32052	small nuclear ribonucleoprotein Sm D3-like	2.19263	G43132|TU70186	unchracterized protein	2.39035
G15096|TU24650	S-adenosyl-L-methionine:salicylic acid carboxyl methyltransferase	2.23884	G23443|TU38337	uncharacterized protein LOC101248592	2.19151	G29087|TU47716	ras-related protein Rab7-like isoform X1	2.38988
G42753|TU69666	probable ubiquitin-like-specific protease 2A isoform X2	2.23864	G24008|TU39303	probable glucan 1,3-beta-glucosidase A isoform X2	2.19031	G21995|TU35957	protein SDE2 homolog	2.3892
G37259|TU61055	uncharacterized protein DDB_G0273453/DDB_G0273565-like	2.23822	G8943|TU14759	histone-lysine N-methyltransferase ATX2-like	2.18892	G25572|TU41994	tropinone reductase I	2.3889
G25704|TU42191	serine/threonine-protein kinase ATG1	2.23727	G6102|TU10072	exportin-1-like	2.1878	G23655|TU38732	uncharacterized protein LOC105164123	2.38729
G20377|TU33296	acidic mammalian chitinase-like	2.2369	G43196|TU70275	mitochondrial outer membrane protein porin 2	2.18745	G35861|TU58787	feruloyl CoA ortho-hydroxylase 2-like	2.38524
G26605|TU43718	FAD synthase	2.2364	G14460|TU23617	54S ribosomal protein L51, mitochondrial isoform X1	2.18474	G22829|TU37350	stem-specific protein TSJT1-like	2.38461
G45811|TU73870	probable protein phosphatase 2C 6	2.2362	G36291|TU59516	annexin D5	2.18447	G15710|TU25678	unchracterized protein	2.38438
G32996|TU54041	Predicted protein	2.23611	G27917|TU45777	lysosomal alpha-mannosidase isoform X1	2.18338	G25392|TU41693	probable LRR receptor-like serine/threonine-protein kinase At3g47570 isoform X1	2.38433
G7722|TU12714	bifunctional protein FolD 4, chloroplastic-like	2.2358	G5350|TU8834	RNA pseudouridine synthase 6, chloroplastic	2.18172	G36646|TU60105	uncharacterized protein LOC105158789	2.38308
G29037|TU47638	pathogen-inducible alpha-dioxygenase	2.23534	G40397|TU66269	unchracterized protein	2.18142	G40278|TU66086	uncharacterized protein LOC104107909 isoform X3	2.38247
G34028|TU55788	protein ECERIFERUM 3-like	2.23399	G41133|TU67317	heat shock factor protein HSF30 isoform X1	2.1805	G35857|TU58783	feruloyl CoA ortho-hydroxylase 1-like	2.38009
G19637|TU32122	uncharacterized protein LOC101261467	2.23396	G21733|TU35523	flavonol synthase/flavanone 3-hydroxylase-like	2.18035	G44520|TU72066	Uncharacterized protein	2.37795
G29662|TU48624	pto-interacting protein 1 isoform X1	2.23356	G29320|TU48094	uncharacterized Rho GTPase-activating protein At5g61530 isoform X2	2.18031	G41021|TU67163	0	2.3778
G25144|TU41249	putative receptor-like protein kinase At4g00960	2.23309	G19100|TU31213	probable galacturonosyltransferase 13 isoform X1	2.17993	G44362|TU71858	laccase-3-like, partial	2.37748
G6674|TU10996	derlin-1-like	2.23173	G37419|TU61301	glucomannan 4-beta-mannosyltransferase 2-like	2.17967	G2533|TU4219	alpha carbonic anhydrase 7-like	2.37509
G40331|TU66170	dicer-like 1 protein, partial	2.23002	G4727|TU7807	serine/threonine-protein kinase STN7, chloroplastic isoform X2	2.17856	G18882|TU30854	uncharacterized protein LOC102592716 isoform X1	2.37153
G9388|TU15424	uncharacterized protein LOC104120435	2.22953	G17703|TU28954	26S proteasome non-ATPase regulatory subunit 14 homolog	2.17655	G33771|TU55357	unchracterized protein	2.37119
G29182|TU47871	neuroblastoma-amplified gene	2.22673	G38469|TU63067	uncharacterized protein LOC101264329	2.17425	G11110|TU18297	subtilisin-like protease SBT5.3	2.36809
G37738|TU61817	unchracterized protein	2.22644	G692|TU1149	high mobility group B protein 10	2.17408	G5537|TU9137	L-type lectin-domain containing receptor kinase VIII.1-like	2.36748
G25634|TU42093	protein LURP-one-related 10-like	2.22549	G35813|TU58717	E3 ubiquitin ligase BIG BROTHER-like	2.17284	G17568|TU28747	protein RCC2	2.367
G25002|TU41019	nifU-like protein 2, chloroplastic	2.222	G46871|TU75456	beta-glucosidase 18-like isoform X1	2.17281	G34310|TU56257	AtEB1c-like protein	2.36694
G21686|TU35435	unchracterized protein	2.22137	G9698|TU15927	LOW QUALITY PROTEIN: uncharacterized protein LOC105163964	2.16857	G44708|TU72304	Putative uncharacterized protein	2.36693
G24726|TU40556	squalene monooxygenase-like	2.21805	G47873|TU76948	unchracterized protein	2.16814	G32432|TU53126	acid beta-fructofuranosidase AIV-18	2.36674
G38906|TU63776	RRP15-like protein isoform X1	2.21702	G43928|TU71278	uncharacterized protein LOC104114032 isoform X1	2.16729	G29290|TU48040	probable pectinesterase/pectinesterase inhibitor 17	2.36439
G33062|TU54168	unchracterized protein	2.21695	G42597|TU69450	transmembrane protein 64-like	2.16616	G44780|TU72408	unchracterized protein	2.36417
G38222|TU62631	F-box protein SKIP5	2.21384	G27839|TU45661	alpha-L-fucosidase 2-like	2.16566	G25799|TU42349	Putative uncharacterized protein	2.36359
G24412|TU40026	homeobox-leucine zipper protein ATHB-15-like	2.21313	G23370|TU38231	probable WRKY transcription factor 72	2.16298	G25464|TU41822	magnesium transporter MRS2-I-like isoform X1	2.3632
G232|TU408	TPR repeat-containing thioredoxin TTL1-like	2.21236	G14328|TU23392	alcohol dehydrogenase-like isoform X1	2.16257	G26252|TU43082	glutamate dehydrogenase	2.36072
G17580|TU28761	probable methyltransferase PMT28 isoform X1	2.21218	G5270|TU8706	calcium-dependent protein kinase 2	2.16192	G12573|TU20645	Blue copper protein	2.3606
G32365|TU53024	zingipain-1-like	2.21205	G25623|TU42076	transcription factor bHLH74	2.16115	G37773|TU61871	Chain A, Crystal Structure Of The Nicotiana Glutinosa Ribonuclease Nw ):chr8:38175738-38177154	2.35932
G12747|TU20904	protein NEDD1 isoform X2	2.21063	G37257|TU61051	exosome complex component MTR3	2.16012	G11127|TU18320	uncharacterized protein LOC104111297	2.35803
G26720|TU43888	wall-associated receptor kinase 2-like	2.20703	G4174|TU6897	thioredoxin-like protein CDSP32, chloroplastic	2.15458	G15755|TU25750	laccase-14-like	2.357
G1356|TU2277	E3 ubiquitin-protein ligase MARCH8	2.20605	G28611|TU46913	unchracterized protein	2.15447	G2901|TU4778	probable inactive receptor kinase At4g23740-like isoform X1	2.35687
G13098|TU21466	replication factor C subunit 2	2.20552	G44687|TU72277	guanylate-binding protein 5-like	2.15418	G15573|TU25435	uncharacterized protein LOC102594712	2.35555
G15242|TU24906	3beta-hydroxysteroid-dehydrogenase/decarboxylase isoform 3 isoform X1	2.20466	G19195|TU31374	DNA-directed RNA polymerase 2B, chloroplastic/mitochondrial	2.15193	G10677|TU17593	glutaredoxin-C5, chloroplastic-like	2.35449
G14995|TU24465	magnesium-chelatase subunit ChlD, chloroplastic	2.20406	G13323|TU21808	uncharacterized protein LOC104219993	2.1512	G39816|TU65331	uncharacterized protein LOC105165199	2.35447
G2932|TU4830	serine/threonine-protein kinase KIPK-like	2.20306	G21019|TU34380	uncharacterized protein LOC101245961	2.15082	G21208|TU34664	clathrin heavy chain 1, partial	2.35352
G45233|TU73057	probable WRKY transcription factor 51 isoform X2	2.20304	G1761|TU2952	dihydroflavonol-4-reductase isoform X1	2.14673	G28742|TU47146	uncharacterized protein LOC102598829	2.35348
G27456|TU45018	germin-like protein subfamily 1 member 13	2.2027	G34280|TU56212	mitochondrial pyruvate carrier 2	2.14458	G20456|TU33415	unchracterized protein	2.35285
G46367|TU74700	uncharacterized protein LOC105175244	2.20242	G41228|TU67456	omega-amidase NIT2-like	2.14443	G1234|TU2058	RecName: Full=Sucrose synthase; AltName: Full=Sucrose-UDP glucosyltransferase ):chr1:22231782-22233007	2.35137
G41397|TU67708	uncharacterized protein LOC104117858 isoform X1	2.20214	G34938|TU57303	methylecgonone reductase-like	2.14419	G37447|TU61339	Putative uncharacterized protein	2.35135
G15050|TU24559	WAT1-related protein At4g30420	2.20157	G4761|TU7860	myosin-15 isoform X2	2.14398	G9556|TU15694	endoglucanase 3-like	2.35134
G20621|TU33693	receptor-like protein kinase 5	2.20127	G32579|TU53374	probable starch synthase 4, chloroplastic/amyloplastic	2.14286	G47729|TU76743	uncharacterized protein LOC101258524	2.35096
G45372|TU73256	UV radiation resistance-associated gene protein	2.20076	G38553|TU63196	CASP-like protein RCOM_1491260	2.14188	G28880|TU47363	Transcription initiation factor brf1, putative	2.3504
G650|TU1085	unchracterized protein	2.20072	G40552|TU66494	protein ROOT HAIR DEFECTIVE 3 isoform X2	2.14173	G26581|TU43673	FAD synthase-like	2.35002
G15320|TU25035	DNA-directed RNA polymerases I, II, and III subunit RPABC5	2.20041	G23598|TU38627	nucleolar complex protein 2 homolog	2.14054	G46560|TU74976	cytochrome b561 and DOMON domain-containing protein At5g47530	2.34991
G3642|TU5973	UCP protein	2.20004	G19759|TU32323	uncharacterized protein LOC105158512	2.13876	G19027|TU31110	lysine histidine transporter 1-like	2.34776
G36022|TU59073	RIO kinase	2.19976	G25203|TU41358	cysteine-rich receptor-like protein kinase 10, partial	2.13804	G29840|TU48902	adenine/guanine permease AZG1	2.34705
G24577|TU40293	CASP-like protein 5C1	2.19537	G46275|TU74576	ubiquitin-conjugating enzyme E2 22	2.138	G5850|TU9638	unchracterized protein	2.34636
G10872|TU17917	monothiol glutaredoxin-S2-like	2.19529	G3779|TU6236	solute carrier family 35 member F2-like	2.13709	G35724|TU58578	bet1-like SNARE 1-2-like	2.34536
G42485|TU69295	aspartic proteinase-like protein 2	2.19072	G48251|TU77525	protein argonaute 4	2.13702	G18522|TU30265	ranBP2-type zinc finger protein At1g67325	2.34522
G34741|TU56967	protein IQ-DOMAIN 32	2.19052	G44939|TU72631	trafficking protein particle complex subunit 4	2.13479	G45981|TU74108	unchracterized protein	2.34505
G39002|TU63969	probable LRR receptor-like serine/threonine-protein kinase At1g56140 isoform X1	2.19049	G41460|TU67804	unchracterized protein	2.13419	G35205|TU57716	endoglucanase 8-like	2.34473
G29282|TU48024	uncharacterized protein LOC102578979	2.18844	G34730|TU56950	protein Dr1 homolog	2.13357	G30200|TU49498	leukocyte receptor cluster member 8 homolog isoform X1	2.34422
G48946|TU78594	SNF2 domain-containing protein CLASSY 3	2.18811	G36902|TU60514	probable phosphoribosylformylglycinamidine synthase, chloroplastic/mitochondrial-like isoform X1	2.13164	G43203|TU70283	beta-amylase PCT-BMYI	2.34381
G22961|TU37560	uncharacterized protein LOC104249611	2.18765	G26264|TU43108	uncharacterized protein LOC104244060	2.1311	G36082|TU59165	uncharacterized protein LOC104218849	2.34306
G7119|TU11749	FAD synthetase 2, chloroplastic-like isoform X1	2.18738	G28474|TU46679	uncharacterized protein LOC104228187	2.13031	G26368|TU43297	uncharacterized protein LOC104098772	2.34254
G38931|TU63847	2-aminoethanethiol dioxygenase isoform X2	2.18719	G22098|TU36119	unchracterized protein	2.12979	G44563|TU72122	unchracterized protein	2.34089
G24304|TU39831	anoctamin-like protein At1g73020-like	2.1866	G45020|TU72752	ornithine carbamoyltransferase, chloroplastic-like isoform X1	2.1269	G4022|TU6630	probable transcriptional regulatory protein At2g25830 isoform X2	2.34059
G11177|TU18403	phosphate transporter PHO1 homolog 1 isoform X1	2.18553	G1391|TU2333	protein disulfide isomerase-like 1-4	2.1266	G22789|TU37286	NAC domain-containing protein 72-like	2.33321
G44584|TU72148	probable protein phosphatase 2C 27	2.18506	G28299|TU46386	kelch domain-containing protein 4	2.1257	G10147|TU16672	VIN3-like protein 1 isoform X1	2.33271
G6838|TU11278	bidirectional sugar transporter SWEET1-like	2.18493	G21114|TU34517	peptidyl-tRNA hydrolase 2, mitochondrial isoform X1	2.12523	G6298|TU10402	uncharacterized protein LOC104228242 isoform X3	2.33228
G44217|TU71654	beta-amylase 3, chloroplastic-like	2.18325	G38661|TU63373	unchracterized protein	2.1248	G24779|TU40657	uncharacterized protein LOC105169334	2.33215
G9309|TU15316	proteinase inhibitor type-2 CEVI57-like	2.18281	G46431|TU74789	unchracterized protein	2.12426	G24209|TU39663	Putative transposase	2.33211
G5127|TU8444	unchracterized protein	2.1822	G20876|TU34150	probable receptor-like protein kinase At5g39020	2.12399	G19862|TU32491	short-chain dehydrogenase TIC 32, chloroplastic	2.33156
G12679|TU20800	plastidal glycolate/glycerate translocator 1, chloroplastic	2.17941	G18133|TU29633	protein NLRC3	2.12374	G17710|TU28965	Tropinone reductase I	2.33043
G46765|TU75294	G-type lectin S-receptor-like serine/threonine-protein kinase SD2-5	2.17907	G40528|TU66457	casein kinase I-like isoform X1	2.12285	G22490|TU36776	apurinic endonuclease-redox protein isoform X1	2.33006
G17785|TU29073	calcium-transporting ATPase 3, endoplasmic reticulum-type-like isoform X1	2.17867	G38710|TU63451	unchracterized protein	2.12006	G13597|TU22230	unchracterized protein	2.33001
G8736|TU14372	anaphase-promoting complex subunit 7-like	2.17799	G8457|TU13922	uncharacterized protein LOC101244034	2.11995	G1278|TU2133	ubiquinone biosynthesis protein COQ9-B, mitochondrial	2.3275
G45563|TU73520	uncharacterized protein LOC104215167	2.17719	G46041|TU74205	probable 2-aminoethanethiol dioxygenase	2.11818	G30559|TU50065	uncharacterized protein LOC104220501	2.32588
G11836|TU19471	basic salivary proline-rich protein 2-like isoform X1	2.17698	G43412|TU70564	protein FEZ-like	2.11639	G34048|TU55824	serine/threonine-protein phosphatase 6 regulatory subunit 3-like isoform X3	2.32527
G28611|TU46898	unchracterized protein	2.17688	G47196|TU75964	putative transcription elongation factor SPT5 homolog 1-like	2.11557	G3650|TU5992	uncharacterized protein LOC104223345 isoform X1	2.32332
G24061|TU39401	probable protein S-acyltransferase 19	2.17606	G10945|TU18033	Putative uncharacterized protein	2.1153	G3344|TU5484	Putative uncharacterized protein	2.32312
G10449|TU17220	mitochondrial uncoupling protein 2-like isoform X2	2.176	G14782|TU24117	uncharacterized protein LOC104110016	2.11495	G3194|TU5242	cytochrome P450 93A3-like	2.32265
G30217|TU49523	metal tolerance protein 4-like isoform X2	2.17505	G12926|TU21192	uncharacterized protein LOC105164123	2.11342	G6955|TU11478	unchracterized protein	2.32245
G23018|TU37658	unchracterized protein	2.17358	G11169|TU18392	peptide chain release factor 1-like, mitochondrial-like isoform X1	2.11198	G38402|TU62951	probable monodehydroascorbate reductase, cytoplasmic isoform 2	2.32193
G14642|TU23901	E3 ubiquitin-protein ligase MBR2-like	2.17115	G8350|TU13736	ubiquitin-like modifier-activating enzyme atg7, partial	2.11144	G1104|TU1826	transcription factor BEE 2	2.32193
G1934|TU3226	probable E3 ubiquitin-protein ligase RNF217	2.16892	G3288|TU5397	protein ZINC INDUCED FACILITATOR-LIKE 1-like isoform X1	2.11081	G37128|TU60870	uncharacterized protein LOC105163979	2.32089
G43003|TU70023	cellulose synthase A catalytic subunit 3	2.16428	G30581|TU50102	putative disease resistance protein At1g63350	2.11069	G27959|TU45833	unchracterized protein	2.31773
G29106|TU47747	putative dual specificity protein phosphatase DSP8	2.16426	G5484|TU9052	calcium-dependent protein kinase 28-like	2.10727	G24566|TU40277	uncharacterized protein LOC104219397	2.31697
G21257|TU34750	Predicted protein	2.16382	G47197|TU75966	putative transcription elongation factor SPT5 homolog 1	2.1059	G44669|TU72255	cytochrome P450 82C2	2.31549
G31343|TU51393	calcineurin B-like protein 1	2.16366	G45637|TU73629	auxilin-like protein 1	2.10572	G31341|TU51386	stem-specific protein TSJT1-like	2.31419
G29178|TU47866	uncharacterized protein LOC102596006	2.16245	G46540|TU74946	Putative uncharacterized protein	2.1051	G10199|TU16767	CBL-interacting serine/threonine-protein kinase 3-like isoform X1	2.31408
G3070|TU5046	uncharacterized protein LOC104115698	2.15914	G12361|TU20303	beta-galactosidase 9-like	2.10408	G33652|TU55157	uncharacterized protein LOC104215819	2.31246
G7320|TU12057	putative receptor-like protein kinase At3g47110-like	2.15881	G48556|TU77973	apyrase-like	2.10081	G46992|TU75632	probable pectinesterase/pectinesterase inhibitor 17	2.31126
G47849|TU76913	uncharacterized protein LOC104113383 isoform X1	2.15792	G747|TU1242	cysteine synthase-like	2.09896	G7895|TU13007	F-box protein At4g00755-like isoform X1	2.31123
G29378|TU48192	Putative uncharacterized protein	2.15776	G9875|TU16230	MATE efflux family protein 5	2.09767	G31422|TU51510	Uncharacterized protein	2.30976
G11936|TU19630	flowering time control protein FCA	2.15734	G30389|TU49818	phosphatidylinositol-3-phosphatase myotubularin-1 isoform X1	2.09765	G8742|TU14387	F-box/kelch-repeat protein At1g30090	2.30717
G1881|TU3144	transcription factor SPATULA-like	2.1573	G4934|TU8138	protein YIF1B-like isoform X1	2.0976	G4571|TU7567	ankyrin repeat-containing protein At5g02620-like	2.3051
G5392|TU8901	alanine--glyoxylate aminotransferase 2 homolog 1, mitochondrial-like	2.15685	G32680|TU53534	transforming growth factor-beta receptor-associated protein 1 isoform X1	2.09592	G4141|TU6826	uncharacterized protein LOC101257708	2.30101
G7977|TU13149	phosphate transporter PHO1 homolog 9-like	2.15633	G1675|TU2807	sugar transporter ERD6-like 6-like	2.09338	G24841|TU40754	40S ribosomal protein S25	2.30072
G46883|TU75474	uncharacterized protein LOC104240274 isoform X2	2.15631	G36046|TU59114	phospholipid:diacylglycerol acyltransferase 1-like	2.09321	G6050|TU9987	putative germin-like protein 2-1	2.2999
G7409|TU12191	probable LRR receptor-like serine/threonine-protein kinase At3g47570 isoform X1	2.1557	G17716|TU28974	mitochondrial import inner membrane translocase subunit TIM14-3-like	2.09115	G22739|TU37215	peptidyl-prolyl cis-trans isomerase CYP37, chloroplastic isoform X2	2.29856
G18374|TU30017	deoxyribodipyrimidine photo-lyase	2.15528	G18342|TU29972	choline-phosphate cytidylyltransferase 2-like isoform X1	2.0909	G11810|TU19439	unchracterized protein	2.2976
G24262|TU39763	zinc finger protein NUTCRACKER-like	2.1552	G19309|TU31557	uncharacterized protein LOC104239851 isoform X1	2.09072	G13181|TU21592	unchracterized protein	2.29492
G10642|TU17539	putative quinone-oxidoreductase homolog, chloroplastic	2.15485	G20839|TU34084	uncharacterized protein LOC104093676	2.08977	G25963|TU42605	uncharacterized protein LOC104223835	2.29073
G2796|TU4616	probable lysine-specific demethylase JMJ14-like isoform X1	2.15235	G4008|TU6608	probable serine/threonine-protein kinase At5g41260	2.08818	G26640|TU43764	laccase-14-like	2.28979
G11325|TU18646	Uncharacterized protein	2.15228	G33901|TU55547	unchracterized protein	2.08778	G33261|TU54530	probable pectinesterase/pectinesterase inhibitor 7	2.28942
G34786|TU57043	whirly protein	2.15223	G28269|TU46343	unchracterized protein	2.08402	G18408|TU30065	probable inactive purple acid phosphatase 27	2.28941
G24126|TU39506	unchracterized protein	2.152	G3319|TU5447	unchracterized protein	2.08352	G15435|TU25208	uncharacterized protein LOC104111109 isoform X1	2.28848
G6463|TU10661	probable	2.15138	G47396|TU76273	TMV resistance protein N-like	2.08235	G3915|TU6463	sucrose nonfermenting 4-like protein	2.28764
G10808|TU17808	magnesium transporter MRS2-I-like	2.15112	G18902|TU30896	putative phospholipid-transporting ATPase 8 isoform X1	2.08197	G31752|TU52054	CTP synthase-like isoform X1	2.2869
G34094|TU55922	protochlorophyllide-dependent translocon component 52, chloroplastic	2.15077	G45902|TU74006	unchracterized protein	2.08183	G26422|TU43390	GDSL esterase/lipase At5g03610-like	2.28677
G37654|TU61689	uncharacterized protein LOC101246630, partial	2.15051	G3140|TU5166	GDSL esterase/lipase At5g03610-like	2.08094	G7132|TU11767	glucomannan 4-beta-mannosyltransferase 9-like isoform X1	2.28649
G15618|TU25514	AP-3 complex subunit sigma-like	2.1499	G31833|TU52216	auxin response factor 9-like isoform X1	2.08071	G14136|TU23093	probable LRR receptor-like serine/threonine-protein kinase At1g07650	2.2861
G47715|TU76725	uncharacterized protein LOC105169969	2.14841	G16096|TU26286	chromosome-associated kinesin KIF4-like	2.07969	G36072|TU59151	sieve element occlusion b	2.28604
G31075|TU50966	chaperone protein dnaJ 10-like isoform X1	2.14684	G48979|TU78653	probable beta-1,3-galactosyltransferase 20	2.07817	G24855|TU40779	non-specific lipid-transfer protein-like protein At2g13820	2.283
G14448|TU23594	Putative uncharacterized protein Sb05g024215	2.14658	G12740|TU20893	uncharacterized protein LOC104109155	2.07806	G25518|TU41908	unchracterized protein	2.28289
G37273|TU61074	cell division cycle protein 48 homolog	2.14412	G13622|TU22283	Sporamin A	2.07615	G601|TU996	unchracterized protein	2.28236
G24501|TU40157	serine/threonine-protein kinase HT1-like	2.1435	G15424|TU25193	valine--tRNA ligase, mitochondrial isoform X1	2.07542	G26506|TU43537	trafficking protein particle complex subunit 8 isoform X1	2.28108
G8506|TU13993	transcription factor bHLH111 isoform X1	2.14333	G5380|TU8879	unchracterized protein	2.07531	G28571|TU46836	ribosomal RNA-processing protein 8-like	2.28055
G15251|TU24921	uncharacterized protein LOC101248799	2.138	G102|TU183	Uncharacterized protein	2.07511	G35563|TU58312	uncharacterized protein LOC102600764	2.2794
G26896|TU44167	beta-carotene isomerase D27, chloroplastic	2.13598	G876|TU1444	mitochondrial import inner membrane translocase subunit TIM50-like	2.07355	G28875|TU47355	uncharacterized protein LOC104103780	2.27938
G36096|TU59193	uncharacterized protein LOC101222057	2.13592	G37248|TU61036	MLO-like protein 1	2.07251	G27283|TU44745	proteinase inhibitor PSI-1.2-like	2.27682
G38583|TU63249	unchracterized protein	2.13512	G9063|TU14951	uncharacterized protein LOC104247407 isoform X1	2.07207	G28348|TU46467	putative E3 ubiquitin-protein ligase XBAT35 isoform X1	2.27444
G32423|TU53106	probable LRR receptor-like serine/threonine-protein kinase At1g53430-like isoform X1	2.13461	G19663|TU32174	homeobox-leucine zipper protein ATHB-40	2.07033	G48559|TU77979	peptidyl-prolyl cis-trans isomerase CYP38, chloroplastic	2.27444
G8463|TU13931	Uncharacterized protein	2.13241	G17125|TU28015	armadillo repeat-containing kinesin-like protein 2	2.06967	G48374|TU77712	ADP-ribosylation factor 2 isoform X1	2.27435
G32440|TU53144	putative disease resistance protein RGA3	2.13082	G19536|TU31932	adipocyte plasma membrane-associated protein-like	2.06813	G47684|TU76681	unchracterized protein	2.27369
G30522|TU50005	unchracterized protein	2.1308	G975|TU1603	histidine-containing phosphotransfer protein 4-like	2.06601	G20905|TU34188	unchracterized protein	2.27126
G41262|TU67513	fimbrin-1-like	2.13053	G18927|TU30941	WAT1-related protein At3g28050-like	2.06521	G32209|TU52794	AP-3 complex subunit mu	2.26944
G12622|TU20713	CSC1-like protein At1g32090	2.13036	G39131|TU64192	endoplasmic reticulum metallopeptidase 1	2.06443	G35903|TU58872	TMV resistance protein N-like	2.26862
G37188|TU60955	Putative transposase	2.12711	G14398|TU23508	probable ATP-dependent RNA helicase DHX35 isoform X2	2.06429	G937|TU1539	auxin-binding protein ABP19a	2.26807
G22432|TU36670	uncharacterized protein LOC104211590	2.12711	G42671|TU69544	Putative uncharacterized protein	2.06377	G4020|TU6628	probable glutathione S-transferase	2.26805
G38907|TU63784	whitefly-induced gp91-phox	2.12577	G22412|TU36634	disease resistance RPP13-like protein 4-like	2.06294	G27529|TU45140	pleiotropic drug resistance protein 2-like	2.26737
G17924|TU29281	metal-independent phosphoserine phosphatase-like isoform X1	2.12553	G13878|TU22670	kinesin-like protein NACK2	2.06263	G5322|TU8789	protease Do-like 1, chloroplastic	2.26589
G3953|TU6525	putative wall-associated receptor kinase-like 16	2.12529	G28374|TU46515	40s ribosomal protein S11	2.06189	G25091|TU41166	Putative uncharacterized protein	2.26528
G3964|TU6543	wall-associated receptor kinase 2-like	2.12501	G3612|TU5928	disease resistance protein RPM1-like	2.06166	G10408|TU17143	unchracterized protein	2.26522
G11024|TU18157	kinesin-4-like	2.12498	G23742|TU38865	tRNA wybutosine-synthesizing protein 2/3/4	2.0609	G18921|TU30928	DNA replication complex GINS protein PSF2	2.26439
G15371|TU25111	uncharacterized protein LOC101256080 isoform X2	2.12421	G36546|TU59932	uncharacterized protein OsI_027940-like	2.06081	G7177|TU11830	U4/U6.U5 tri-snRNP-associated protein 1	2.26434
G10063|TU16540	lysosomal beta glucosidase-like	2.1215	G15492|TU25298	potassium transporter 4-like	2.05908	G48754|TU78277	sn1-specific diacylglycerol lipase beta isoform X1	2.26367
G11553|TU19063	protein argonaute 10	2.12031	G4948|TU8160	probable 1-deoxy-D-xylulose-5-phosphate synthase, chloroplastic	2.05585	G1168|TU1941	calcium-transporting ATPase 9, plasma membrane-type	2.26358
G29627|TU48569	lysophospholipid acyltransferase LPEAT1 isoform X1	2.11963	G49029|TU78726	alpha-1,4 glucan phosphorylase L-2 isozyme, chloroplastic/amyloplastic-like	2.05567	G23431|TU38316	cellulose synthase-like protein H1	2.26331
G19263|TU31481	unchracterized protein	2.1189	G26972|TU44283	uncharacterized protein LOC104223492 isoform X1	2.0555	G7425|TU12213	glycerol-3-phosphate dehydrogenase	2.26315
G23202|TU37951	phosphoserine phosphatase, chloroplastic	2.11799	G26920|TU44201	LOW QUALITY PROTEIN: cysteine-rich receptor-like protein kinase 10, partial	2.05438	G44878|TU72545	GDSL esterase/lipase At1g28580-like	2.26243
G20859|TU34121	unchracterized protein	2.11746	G35740|TU58600	kiwellin-like	2.05392	G12237|TU20106	sec-independent protein translocase protein TATA, chloroplastic-like	2.25967
G27579|TU45232	glucomannan 4-beta-mannosyltransferase 9-like	2.1157	G42825|TU69764	protein FAM188A	2.05318	G39926|TU65507	premnaspirodiene oxygenase-like	2.25573
G28907|TU47412	double-stranded RNA-binding protein 1-like isoform X1	2.1152	G6014|TU9919	G-type lectin S-receptor-like serine/threonine-protein kinase RLK1-like	2.05317	G34357|TU56338	geranylgeranyl transferase type-2 subunit beta-like isoform X1	2.25539
G45032|TU72774	DNA repair helicase UVH6	2.11322	G21770|TU35583	leucine-rich repeat receptor-like protein kinase TDR	2.05286	G44908|TU72590	unchracterized protein	2.25496
G11089|TU18269	beclin-1-like protein isoform X1	2.11214	G28852|TU47325	probable serine/threonine-protein kinase At5g41260	2.05255	G21294|TU34810	unchracterized protein	2.25484
G35789|TU58677	unchracterized protein	2.11187	G10360|TU17079	uncharacterized protein LOC104118259	2.05163	G35583|TU58351	E3 ubiquitin-protein ligase CIP8-like isoform X1	2.25453
G17903|TU29249	G-type lectin S-receptor-like serine/threonine-protein kinase At4g27290	2.11142	G7215|TU11887	caffeoylshikimate esterase-like	2.05028	G995|TU1635	Uncharacterized protein	2.25439
G28269|TU46344	unchracterized protein	2.11106	G22605|TU36965	uncharacterized protein LOC102593451	2.04801	G45220|TU73037	probable WRKY transcription factor 75	2.25326
G17401|TU28465	xyloglucan endotransglucosylase/hydrolase protein 22-like isoform 2	2.11105	G45484|TU73410	SWI/SNF-related matrix-associated actin-dependent regulator of chromatin subfamily A-like protein 1 isoform X1	2.04665	G497|TU830	metacaspase-1-like isoform X4	2.25143
G24518|TU40186	glutamate receptor 2.8-like	2.10981	G38453|TU63038	uncharacterized protein LOC105161097	2.04632	G5499|TU9075	pentafunctional AROM polypeptide-like	2.25069
G13659|TU22334	uncharacterized protein LOC104113047	2.10958	G10347|TU17052	dolichyl-diphosphooligosaccharide--protein glycosyltransferase subunit 4A	2.04622	G20268|TU33129	uncharacterized membrane protein At1g06890-like	2.24996
G41287|TU67549	subtilisin-like protease SBT3.5	2.10859	G4027|TU6635	rop guanine nucleotide exchange factor 7-like	2.04408	G34159|TU56016	feruloyl CoA ortho-hydroxylase 1-like	2.24982
G6905|TU11395	phi-1	2.10693	G41776|TU68283	probable leucine-rich repeat receptor-like protein kinase At5g49770	2.04081	G21573|TU35261	uncharacterized protein LOC104120664	2.24875
G44066|TU71453	galactinol synthase	2.1066	G2140|TU3558	uncharacterized methyltransferase At1g78140, chloroplastic	2.04044	G25643|TU42108	nectarin 5b	2.24757
G9886|TU16244	unchracterized protein	2.1061	G46584|TU75002	cytochrome P450 81D1-like	2.04032	G30021|TU49191	1-aminocyclopropane-1-carboxylate oxidase 2, partial	2.24737
G29610|TU48543	unchracterized protein	2.10474	G13815|TU22577	arogenate dehydratase/prephenate dehydratase 1, chloroplastic	2.03989	G10096|TU16598	uncharacterized protein DDB_G0273453/DDB_G0273565-like	2.24697
G205|TU356	glycerophosphodiester phosphodiesterase GDE1-like	2.10407	G41582|TU67980	unchracterized protein	2.03949	G38449|TU63027	24 kDa vacuolar protein VP24	2.24632
G22999|TU37628	myosin-2-like	2.10315	G33284|TU54570	basic helix-loop-helix protein A isoform X2	2.03775	G32455|TU53177	3-hydroxy-3-methylglutaryl-coenzyme A reductase	2.24605
G33358|TU54687	Auxin-responsive protein	2.10063	G3285|TU5394	Multidrug resistance protein mdtG, putative	2.03746	G34191|TU56063	uncharacterized protein LOC104225913	2.24601
G43551|TU70773	uncharacterized protein LOC104104723 isoform X1	2.10038	G38336|TU62839	probable protein phosphatase 2C 52-like	2.03711	G37687|TU61740	sodium-coupled neutral amino acid transporter 5-like	2.24478
G34093|TU55910	probable lysine--tRNA ligase, cytoplasmic	2.09958	G20159|TU32962	chorismate synthase 1	2.0351	G22506|TU36796	unchracterized protein	2.24404
G7204|TU11869	diphthine--ammonia ligase-like isoform X1	2.09896	G7396|TU12173	hydroxyphenylpyruvate reductase	2.03422	G35574|TU58330	2-oxoisovalerate dehydrogenase subunit beta	2.24298
G39243|TU64383	kelch repeat-containing protein At3g27220-like isoform X1	2.09826	G40335|TU66177	uncharacterized aarF domain-containing protein kinase 1 isoform X1	2.03395	G20932|TU34223	uncharacterized protein LOC104228592	2.24202
G25274|TU41469	1-aminocyclopropane-1-carboxylate oxidase-like	2.09819	G6994|TU11545	ATP-dependent zinc metalloprotease FTSH 10, mitochondrial-like	2.0334	G37840|TU61972	NADP-dependent glyceraldehyde-3-phosphate dehydrogenase	2.24198
G8880|TU14626	PDR-type ACB transporter	2.09748	G8484|TU13963	inorganic pyrophosphatase 1-like	2.03189	G21425|TU35009	anthranilate synthase alpha subunit 1, chloroplastic-like isoform X1	2.2413
G35521|TU58237	unchracterized protein	2.09744	G30770|TU50446	zinc finger CCCH domain-containing protein 19-like isoform X1	2.03119	G10202|TU16775	uncharacterized protein At3g17950-like isoform X3	2.24073
G6356|TU10476	GDSL esterase/lipase EXL3	2.09701	G40831|TU66905	two-component response regulator ARR12-like	2.03074	G2534|TU4222	alpha carbonic anhydrase 7-like	2.23857
G32114|TU52646	D-xylose-proton symporter-like 3, chloroplastic-like isoform X1	2.09672	G15056|TU24571	unchracterized protein	2.02941	G23949|TU39197	cytochrome P450 CYP72A219-like	2.23815
G20352|TU33259	pectinesterase-like isoform X1	2.09664	G410|TU686	unchracterized protein	2.02917	G18890|TU30872	uncharacterized protein LOC104247753	2.23601
G4120|TU6776	ribonuclease II, chloroplastic/mitochondrial isoform X1	2.09618	G11946|TU19646	GDSL esterase/lipase EXL3-like	2.02834	G26764|TU43957	E3 ubiquitin-protein ligase KEG isoform X1	2.23593
G24752|TU40597	SUMO-activating enzyme subunit 2-like	2.09515	G27579|TU45231	glucomannan 4-beta-mannosyltransferase 9	2.02794	G14932|TU24352	unchracterized protein	2.23488
G37204|TU60977	DNA repair protein RAD51 homolog 2 isoform X4	2.0945	G17415|TU28493	maspardin-like	2.02748	G5094|TU8392	unchracterized protein	2.232
G39478|TU64765	unchracterized protein	2.09265	G34752|TU56984	unnamed protein product	2.02684	G26723|TU43893	wall-associated receptor kinase 2-like	2.23133
G8830|TU14544	topless-related protein 3-like isoform X1	2.09245	G12746|TU20902	cinnamoyl-CoA reductase 1-like	2.02458	G41603|TU68007	potassium transporter 6-like	2.23009
G32389|TU53057	DNA damage-binding protein 1	2.09206	G19809|TU32410	fructokinase 3	2.02332	G2553|TU4254	1-aminocyclopropane-1-carboxylate oxidase 5	2.22919
G15440|TU25216	KRR1 small subunit processome component	2.09008	G12185|TU20018	probable magnesium transporter NIPA4 isoform X1	2.02298	G23414|TU38291	isocitrate lyase	2.22863
G46441|TU74807	ATP-dependent RNA helicase DHX36 isoform X1	2.08858	G20176|TU32988	Putative uncharacterized protein	2.02275	G33824|TU55434	expansin-A4-like	2.22842
G38730|TU63484	vesicle-associated protein 4-2-like	2.08713	G23777|TU38930	rab3 GTPase-activating protein catalytic subunit	2.01969	G3598|TU5902	formin-1 isoform X1	2.22788
G15711|TU25679	unchracterized protein	2.08674	G33210|TU54425	5'-3' exoribonuclease 4	2.01899	G32428|TU53117	subtilisin-like protease SBT5.3	2.22666
G41117|TU67298	filament-like plant protein 6-like	2.08629	G27159|TU44571	unchracterized protein	2.01874	G21270|TU34772	probable methionine--tRNA ligase, mitochondrial	2.22623
G40801|TU66863	glucomannan 4-beta-mannosyltransferase 9-like	2.08598	G20016|TU32722	amino-acid permease BAT1 homolog	2.01707	G11683|TU19239	Uncharacterized protein	2.22575
G5597|TU9243	dihydrolipoyllysine-residue acetyltransferase component 1 of pyruvate dehydrogenase complex, mitochondrial	2.08586	G36418|TU59723	unchracterized protein	2.01408	G43735|TU71022	unchracterized protein	2.22412
G16300|TU26602	beta-galactosidase 3-like	2.08499	G47651|TU76632	LOW QUALITY PROTEIN: cysteine-rich receptor-like protein kinase 10, partial	2.0139	G12513|TU20561	expansin-like B1	2.2236
G48340|TU77656	unchracterized protein	2.08432	G4978|TU8205	cytochrome P450 86B1-like	2.01288	G30120|TU49350	mannose-1-phosphate guanylyltransferase 1	2.22356
G31432|TU51533	probable ADP-ribosylation factor GTPase-activating protein AGD5-like isoform X3	2.08312	G11120|TU18311	beta-fructofuranosidase	2.01135	G17008|TU27815	uncharacterized protein LOC104249322 isoform X1	2.22345
G27496|TU45084	expansin-like B1-like	2.08301	G48280|TU77573	coiled-coil domain-containing protein 130-like	2.01123	G22712|TU37162	0	2.22266
G44064|TU71451	ABC transporter G family member 3	2.08232	G47871|TU76944	TMV resistance protein N-like	2.01102	G17391|TU28451	uncharacterized protein LOC101260460	2.22239
G2104|TU3500	cryptochrome-1-like isoform X1	2.0822	G27463|TU45033	germin-like protein subfamily 1 member 20	2.0108	G19826|TU32437	GDSL esterase/lipase 5-like	2.22152
G12686|TU20810	4-coumarate--CoA ligase-like 6 isoform X1	2.08206	G21022|TU34386	monoglyceride lipase-like isoform X1	2.0098	G10273|TU16879	pyridoxal biosynthesis protein PDX2	2.22112
G23221|TU37982	tetraspanin-19-like	2.08092	G31391|TU51466	unchracterized protein	2.00911	G10070|TU16551	abscisic acid 8'-hydroxylase 2 isoform X1	2.22108
G46683|TU75164	thiosulfate sulfurtransferase 16, chloroplastic-like	2.08051	G2170|TU3605	nicotianamine synthase	2.00872	G48885|TU78488	lysine histidine transporter-like 8	2.22104
G12160|TU19981	GDSL esterase/lipase At1g28600-like	2.07921	G4122|TU6779	Uncharacterized protein	2.00858	G22187|TU36269	uncharacterized protein LOC101264110	2.22034
G32809|TU53724	beta-D-xylosidase 1 isoform X1	2.07859	G38271|TU62724	probable receptor-like protein kinase At2g42960	2.00829	G30533|TU50021	unchracterized protein	2.22022
G9103|TU15014	ATP-dependent RNA helicase glh-2-like	2.07812	G5440|TU8967	mannose-1-phosphate guanyltransferase alpha-like isoform X1	2.00797	G7032|TU11612	methyltransferase-like protein 6	2.21965
G4223|TU6964	thioredoxin-like protein CDSP32, chloroplastic	2.07698	G46059|TU74236	protein EFR3 homolog B-like	2.00794	G43741|TU71028	glucomannan 4-beta-mannosyltransferase 9-like	2.2195
G6034|TU9958	aspartic proteinase Asp1	2.07668	G15403|TU25165	2-alkenal reductase	2.00675	G29365|TU48176	DNA topoisomerase 3-alpha-like	2.21921
G19214|TU31404	upstream activation factor subunit UAF30-like	2.07667	G48939|TU78575	alcohol dehydrogenase-like isoform X1	2.00577	G26255|TU43085	glutamate dehydrogenase	2.21917
G22112|TU36142	Uncharacterized protein	2.07587	G13981|TU22833	G2/mitotic-specific cyclin-2	2.00301	G35210|TU57724	putative 1-phosphatidylinositol-3-phosphate 5-kinase FAB1C	2.21909
G27706|TU45445	protein SCO1 homolog 2, mitochondrial isoform X1	2.07379	G4459|TU7378	branched-chain-amino-acid aminotransferase-like protein 1	2.00263	G14334|TU23404	cytochrome P450 CYP736A12-like	2.21868
G28327|TU46422	pentatricopeptide repeat-containing protein At5g55740, chloroplastic	2.07242	G32852|TU53797	acyl-CoA-binding domain-containing protein 4-like	2.00263	G22551|TU36879	cellulose synthase-like protein E1 isoform X2	2.21862
G17163|TU28074	maspardin	2.07201	G10772|TU17743	DAG protein, chloroplastic-like	2.00222	G34193|TU56075	regulator of G-protein signaling 1 isoform X1	2.2182
G21673|TU35415	serine/arginine-rich splicing factor RS2Z33-like	2.07142	G32152|TU52705	flap endonuclease 1 isoform X2	2.00168	G29627|TU48569	lysophospholipid acyltransferase LPEAT1 isoform X1	2.21797
G21673|TU35412	serine/arginine-rich splicing factor RS2Z33-like	2.07142	G35329|TU57917	uncharacterized protein LOC101266600	2.00095	G25327|TU41582	1-aminocyclopropane-1-carboxylate oxidase 3-like	2.21766
G9939|TU16331	unchracterized protein	2.07126	G34243|TU56153	uncharacterized protein LOC102578643	-2.00202	G48769|TU78302	unchracterized protein	2.21753
G17463|TU28561	E3 ubiquitin-protein ligase RNF14	2.07047	G5767|TU9505	potassium channel SKOR-like	-2.00237	G24632|TU40377	serine carboxypeptidase-like 18 isoform X1	2.21743
G37859|TU61996	gibberellin-regulated protein 3-like	2.07015	G3322|TU5452	probable methyltransferase PMT11	-2.00249	G18444|TU30120	jasmonate O-methyltransferase	2.21705
G4600|TU7619	uncharacterized protein LOC104110464	2.07	G30965|TU50764	putative leucine-rich repeat-containing protein DDB_G0290503-like	-2.00277	G4451|TU7363	protein NRT1/ PTR FAMILY 8.3-like	2.21642
G2263|TU3766	unchracterized protein	2.0699	G24684|TU40484	uncharacterized protein LOC102591273	-2.00327	G33960|TU55644	cyclase-associated protein 1-like	2.21374
G6099|TU10067	autophagy-related protein 13	2.06855	G19633|TU32118	jasmonate O-methyltransferase-like	-2.0043	G37788|TU61892	probable methyltransferase PMT2	2.21282
G36428|TU59737	unchracterized protein	2.06725	G11523|TU19006	uncharacterized protein LOC104223835	-2.00456	G11164|TU18380	probable inactive purple acid phosphatase 29-like isoform X1	2.21225
G10572|TU17433	serine/threonine-protein phosphatase PP1 isozyme 2	2.06444	G41534|TU67910	exocyst complex component SEC3A	-2.00482	G37544|TU61494	uncharacterized protein LOC104228634	2.2122
G10246|TU16840	receptor-like protein 12	2.06338	G5484|TU9054	calcium-dependent protein kinase 28-like	-2.00543	G37540|TU61488	uncharacterized protein LOC104228634	2.2122
G542|TU900	probable leucine-rich repeat receptor-like protein kinase At5g49770	2.06292	G5484|TU9051	calcium-dependent protein kinase 28-like	-2.00543	G47829|TU76888	glucomannan 4-beta-mannosyltransferase 9-like	2.21134
G40222|TU65979	acidic mammalian chitinase-like	2.0618	G28964|TU47518	probable glycosyltransferase At5g03795 isoform X2	-2.00602	G37739|TU61818	raucaffricine-O-beta-D-glucosidase-like	2.21071
G47639|TU76616	respiratory burst oxidase homolog	2.06115	G31796|TU52148	MOSC domain-containing protein 2, mitochondrial-like isoform X1	-2.00731	G15096|TU24649	S-adenosyl-L-methionine:salicylic acid carboxyl methyltransferase	2.21066
G35675|TU58491	probable magnesium transporter NIPA7	2.05997	G32139|TU52687	dnaJ homolog subfamily A member 3, mitochondrial	-2.01197	G42369|TU69126	uncharacterized protein LOC101251765	2.20907
G38451|TU63033	short-chain dehydrogenase reductase 3c	2.05953	G41529|TU67903	Putative uncharacterized protein	-2.01301	G23988|TU39275	uncharacterized protein LOC104117474	2.20886
G11846|TU19495	probable methyltransferase TARBP1-like	2.05842	G37392|TU61259	Putative uncharacterized protein	-2.01408	G39336|TU64533	unchracterized protein	2.2071
G46200|TU74456	lactation elevated protein 1 isoform X1	2.05791	G14711|TU23994	uncharacterized protein LOC104248985	-2.01545	G34751|TU56982	MLP-like protein 423	2.20679
G47254|TU76057	kynurenine--oxoglutarate transaminase 1-like isoform X1	2.05737	G28447|TU46634	geraniol 8-hydroxylase-like	-2.01597	G31190|TU51159	Anionic peroxidase	2.2054
G8044|TU13255	uncharacterized protein LOC102585332	2.05711	G25072|TU41140	RNA pseudouridine synthase 6, chloroplastic	-2.0187	G33636|TU55138	CASP-like protein 1E2 isoform X1	2.2039
G37501|TU61423	ASC1-like protein	2.05604	G43482|TU70666	ATP synthase subunit O, mitochondrial	-2.0189	G6054|TU9995	putative germin-like protein 2-1	2.20317
G25818|TU42382	homeobox protein knotted-1-like 6	2.05585	G34771|TU57015	threonine--tRNA ligase, mitochondrial-like	-2.01911	G6223|TU10278	HEAT repeat-containing protein 5B isoform X1	2.20273
G19439|TU31761	sucrose synthase 7-like	2.05416	G5870|TU9675	transcription factor bHLH96-like	-2.02004	G13792|TU22539	Uncharacterized protein	2.20253
G12468|TU20491	unchracterized protein	2.05247	G37278|TU61081	NAP1-related protein 2-like	-2.02007	G20891|TU34171	1-aminocyclopropane-1-carboxylate oxidase 1	2.20123
G2384|TU3963	hypersensitive-induced response protein 1	2.0507	G33533|TU54966	uncharacterized protein LOC105170524	-2.0202	G10956|TU18054	general transcription factor IIH subunit 2 isoform X1	2.19967
G8123|TU13385	subtilisin-like protease	2.05063	G40533|TU66468	exocyst complex component EXO70A1-like	-2.0203	G8968|TU14806	Predicted protein	2.19894
G16098|TU26289	chromosome-associated kinesin KIF4-like	2.05037	G14086|TU23011	thylakoid lumenal protein At1g12250, chloroplastic	-2.02046	G25792|TU42337	dnaJ protein ERDJ3A	2.19883
G43250|TU70351	protein MEI2-like 4 isoform X1	2.04895	G1796|TU3011	pentatricopeptide repeat-containing protein At1g63080, mitochondrial-like	-2.02144	G20416|TU33345	UDP-glucuronate:xylan alpha-glucuronosyltransferase 1 isoform X1	2.19791
G45025|TU72761	homeobox-leucine zipper protein ATHB-13-like	2.04828	G7289|TU12010	staphylococcal-like nuclease CAN2	-2.02249	G35487|TU58182	Oxidoreductase	2.19701
G17348|TU28380	armadillo repeat-containing kinesin-like protein 2	2.04797	G10053|TU16527	uncharacterized protein LOC104089057	-2.02288	G21339|TU34872	uncharacterized protein LOC104234287	2.19693
G29724|TU48709	unchracterized protein	2.0478	G5884|TU9708	ubiquitin carboxyl-terminal hydrolase 3	-2.02296	G11700|TU19266	uncharacterized protein LOC104645408	2.1954
G31432|TU51535	Uncharacterized protein	2.0477	G42166|TU68841	chloroplastic group IIA intron splicing facilitator CRS1, chloroplastic	-2.02316	G194|TU329	uncharacterized protein LOC105177484	2.19356
G20391|TU33313	LOW QUALITY PROTEIN: putative late blight resistance protein homolog R1A-4	2.04715	G9639|TU15838	stromal 70 kDa heat shock-related protein, chloroplastic-like	-2.02364	G17952|TU29318	L-ascorbate oxidase	2.19296
G16143|TU26364	WD repeat-containing protein 26-like	2.04669	G17657|TU28888	auxilin-like protein 1	-2.02408	G36437|TU59757	uncharacterized protein LOC104108165, partial	2.19267
G20116|TU32897	unchracterized protein	2.04631	G34050|TU55828	helicase protein MOM1-like	-2.02476	G18782|TU30669	transcription factor bHLH130-like	2.19265
G39927|TU65508	unnamed protein product	2.04462	G17549|TU28702	nudix hydrolase 9 isoform X1	-2.02498	G25300|TU41530	uncharacterized protein LOC104249541	2.19032
G16570|TU27079	pre-mRNA-processing protein 40A isoform X3	2.0442	G45609|TU73583	Sucrose synthase	-2.02549	G38996|TU63961	exosome complex component RRP4	2.19019
G43676|TU70929	Uncharacterized protein	2.04419	G39573|TU64919	uncharacterized protein LOC104220066 isoform X1	-2.02575	G23654|TU38730	thiosulfate sulfurtransferase 16, chloroplastic-like	2.18897
G45674|TU73678	unchracterized protein	2.04264	G24452|TU40087	Ribosomal protein L34	-2.02725	G12719|TU20861	RNA binding protein, putative	2.18761
G48797|TU78349	receptor-like protein 12-like	2.04244	G13159|TU21563	unchracterized protein	-2.02929	G3345|TU5488	heat stress transcription factor B-3	2.18703
G38014|TU62260	K	2.0418	G31043|TU50891	unchracterized protein	-2.03183	G7443|TU12243	glucose-6-phosphate dehydrogenase	2.18642
G37107|TU60835	cytochrome b5-like	2.04082	G24021|TU39320	ATP-dependent Clp protease ATP-binding subunit clpX-like, mitochondrial	-2.03295	G7427|TU12219	patatin-like protein 1	2.18641
G40030|TU65681	heparanase 1-like protein	2.0408	G32652|TU53492	probable glutamate carboxypeptidase 2 isoform X1	-2.03416	G35489|TU58185	non-structural maintenance of chromosomes element 1 homolog isoform X1	2.18501
G6457|TU10650	uncharacterized protein LOC104242808 isoform X1	2.03995	G14015|TU22886	cysteine-rich receptor-like protein kinase 10 isoform X1	-2.03429	G23683|TU38780	MLO1	2.18495
G12384|TU20340	protein ABIL2-like	2.03805	G14403|TU23516	unchracterized protein	-2.03572	G16158|TU26384	probable glutathione S-transferase	2.18477
G44587|TU72154	uncharacterized protein LOC102596554	2.03787	G37095|TU60822	uncharacterized protein LOC101490258	-2.03602	G2515|TU4180	uncharacterized protein LOC104224174	2.18224
G2207|TU3662	egg cell-secreted protein 1.4-like	2.03751	G38861|TU63709	Uncharacterized protein	-2.03619	G45636|TU73625	uncharacterized protein LOC104212414	2.1822
G36986|TU60652	MADS-box transcription factor 23-like	2.03727	G17442|TU28530	phosphatase IMPL1, chloroplastic	-2.03636	G34145|TU55995	unchracterized protein	2.1821
G8368|TU13762	uncharacterized protein LOC104221201	2.03588	G34043|TU55817	helicase protein MOM1-like isoform X1	-2.03657	G8520|TU14014	gibberellin 2-beta-dioxygenase 8-like	2.17974
G28758|TU47169	unchracterized protein	2.03524	G21841|TU35688	lysosomal Pro-X carboxypeptidase	-2.0379	G6991|TU11540	uncharacterized protein LOC104100755	2.17894
G27461|TU45026	germin-like protein subfamily 1 member 13	2.03412	G21841|TU35687	lysosomal Pro-X carboxypeptidase	-2.0379	G27633|TU45327	ubiquitin carboxyl-terminal hydrolase 3-like	2.17877
G43820|TU71135	unchracterized protein	2.03396	G4176|TU6901	uncharacterized protein LOC105164774	-2.03937	G40022|TU65668	uncharacterized protein LOC102602206	2.17847
G34411|TU56438	topless-related protein 3-like	2.03395	G44028|TU71408	unchracterized protein	-2.03995	G45980|TU74107	unchracterized protein	2.1779
G35917|TU58894	uncharacterized protein LOC102587547 isoform X1	2.03295	G26010|TU42682	protein ZINC INDUCED FACILITATOR-LIKE 1-like	-2.04056	G41676|TU68135	cytochrome P450 CYP72A219-like	2.17524
G24070|TU39412	chlorophyll a-b binding protein 6A, chloroplastic	2.03284	G42369|TU69126	uncharacterized protein LOC101251765	-2.04314	G22163|TU36234	protein bem46-like isoform X2	2.17481
G42829|TU69771	alpha,alpha-trehalose-phosphate synthase	2.03279	G18879|TU30845	serine/threonine-protein kinase HT1-like	-2.04447	G28173|TU46187	dentin sialophosphoprotein	2.17306
G48961|TU78624	uncharacterized protein LOC104222385	2.03267	G8858|TU14591	unchracterized protein	-2.04484	G12728|TU20877	subtilisin-like protease-like	2.17301
G18050|TU29473	probable esterase KAI2	2.03238	G10913|TU17984	dol-P-Man:Man	-2.04802	G10475|TU17263	40S ribosomal protein S26-2-like	2.17267
G33266|TU54540	unchracterized protein	2.03152	G43413|TU70565	uncharacterized protein LOC102579800	-2.04802	G24358|TU39923	3-ketoacyl-CoA synthase 5-like	2.17264
G16502|TU26962	unchracterized protein	2.03079	G46058|TU74235	unchracterized protein	-2.04832	G6707|TU11056	pleiotropic drug resistance protein 2-like isoform X1	2.17225
G27725|TU45470	asparagine synthetase	2.03028	G12719|TU20861	RNA binding protein, putative	-2.0488	G12126|TU19929	putative CCA tRNA nucleotidyltransferase 2	2.1716
G18882|TU30854	uncharacterized protein LOC102592716 isoform X1	2.02915	G26819|TU44043	carotenoid cleavage dioxygenase 1	-2.04924	G30852|TU50588	uncharacterized protein LOC105172623	2.17132
G19881|TU32524	BTB/POZ and TAZ domain-containing protein 4-like	2.02913	G29182|TU47871	neuroblastoma-amplified gene	-2.04938	G46976|TU75614	unchracterized protein	2.1711
G8001|TU13183	uncharacterized protein LOC101254835	2.0287	G10824|TU17831	transcription factor bHLH3-like isoform X1	-2.05104	G41338|TU67625	putative metallophosphoesterase At3g03305	2.16993
G43835|TU71158	phospholipase A-2-activating protein	2.02833	G45914|TU74022	probable LRR receptor-like serine/threonine-protein kinase At1g56140	-2.05478	G40313|TU66141	calcium-dependent protein kinase 10-like	2.16865
G42698|TU69593	protein CHUP1, chloroplastic-like	2.0282	G3793|TU6259	unchracterized protein	-2.05489	G35048|TU57461	calmodulin-7-like	2.16801
G18976|TU31027	unchracterized protein	2.02665	G18381|TU30028	auxin transporter-like protein 2	-2.05698	G6779|TU11193	tRNA pseudouridine	2.16676
G21593|TU35294	uncharacterized protein LOC101251462	2.02609	G27071|TU44437	ferredoxin	-2.05764	G6409|TU10569	probable isoprenylcysteine alpha-carbonyl methylesterase ICMEL2 isoform X1	2.16586
G36489|TU59846	LOW QUALITY PROTEIN: UDP-glycosyltransferase 74F2-like	2.02603	G25441|TU41779	probable threonine--tRNA ligase, cytoplasmic	-2.05857	G32383|TU53047	protein SRG1-like	2.1648
G25394|TU41701	probable threonine--tRNA ligase, cytoplasmic	2.02552	G2908|TU4792	WAT1-related protein At3g28050-like	-2.05954	G27222|TU44655	uclacyanin-2-like	2.16465
G29342|TU48140	putative lipase ROG1 isoform X1	2.02475	G1372|TU2301	unchracterized protein	-2.06066	G5349|TU8832	unchracterized protein	2.16445
G10980|TU18097	Putative uncharacterized protein	2.0242	G5652|TU9335	probable LRR receptor-like serine/threonine-protein kinase At5g10290 isoform X1	-2.0607	G33590|TU55058	Glutamate receptor	2.16412
G10425|TU17182	probable serine/threonine-protein kinase At5g41260	2.02385	G18358|TU29993	mitochondrial inner membrane protein OXA1-like	-2.06148	G37541|TU61489	unchracterized protein	2.16332
G15545|TU25390	inactive protein kinase SELMODRAFT_444075-like	2.0235	G33671|TU55186	tyrosine decarboxylase 1-like	-2.06356	G7001|TU11555	laccase-17-like	2.16294
G9390|TU15429	unchracterized protein	2.02171	G18631|TU30441	Hsp20/alpha crystallin family protein	-2.0666	G37147|TU60895	1-D-deoxyxylulose 5-phosphate synthase	2.16239
G16358|TU26696	carbon catabolite repressor protein 4 homolog 1-like	2.02082	G17617|TU28819	protein Simiate	-2.0678	G40688|TU66686	glutathione S-transferase L3-like isoform X1	2.16219
G46245|TU74529	neurofilament heavy polypeptide-like isoform X1	2.02029	G36382|TU59668	sulfhydryl oxidase 2 isoform X1	-2.06786	G23862|TU39062	uncharacterized protein LOC104099119	2.16206
G22868|TU37413	B3 domain-containing protein At2g36080-like	2.01978	G12285|TU20182	unchracterized protein	-2.06837	G25732|TU42237	probable beta-D-xylosidase 7-like	2.1589
G23234|TU38004	probable indole-3-acetic acid-amido synthetase GH3.5	2.01976	G47317|TU76166	homeobox-leucine zipper protein ATHB-7-like	-2.06849	G41934|TU68502	unnamed protein product	2.15767
G5053|TU8336	1,4-alpha-glucan-branching enzyme 3, chloroplastic/amyloplastic	2.01867	G14518|TU23718	uncharacterized protein LOC101246450	-2.06882	G37629|TU61641	methyltransferase-like protein 7B isoform X1	2.15761
G27483|TU45061	germin-like protein subfamily 1 member 20	2.01853	G8686|TU14289	unchracterized protein	-2.07039	G28636|TU46962	unchracterized protein	2.15754
G18065|TU29523	unchracterized protein	2.01826	G33761|TU55345	proteasome-associated protein ECM29 homolog	-2.07061	G13633|TU22297	transcription initiation factor TFIID subunit 1 isoform X2	2.15706
G17140|TU28042	probable trehalose-phosphate phosphatase F isoform X1	2.01696	G21051|TU34430	heat stress transcription factor C-1	-2.07126	G6838|TU11278	bidirectional sugar transporter SWEET1-like	2.15586
G4229|TU6973	SET domain protein	2.01649	G8504|TU13987	uncharacterized protein LOC101246579	-2.07138	G31312|TU51338	glucose-induced degradation protein 8 homolog isoform X2	2.15559
G25809|TU42368	importin-11	2.01569	G9600|TU15767	mitochondrial fission 1 protein A-like	-2.07253	G43942|TU71294	probable xyloglucan endotransglucosylase/hydrolase protein 26	2.15537
G6050|TU9989	putative germin-like protein 2-1	2.01419	G15533|TU25374	methyl-CpG-binding domain-containing protein 2-like isoform X1	-2.07311	G17094|TU27964	protein FIZZY-RELATED 2-like	2.15495
G19676|TU32199	phospholipase D delta-like isoform X1	2.01373	G34001|TU55731	wound-inuduced protein kinase	-2.07373	G8153|TU13431	tonoplast dicarboxylate transporter	2.15447
G9861|TU16208	Putative uncharacterized protein	2.01345	G36461|TU59800	TMV resistance protein N-like	-2.07964	G40576|TU66532	unchracterized protein	2.15431
G27897|TU45737	G2/mitotic-specific cyclin-2-like isoform X2	2.01277	G17035|TU27864	DEAD-box ATP-dependent RNA helicase 8	-2.07967	G27841|TU45665	ABC transporter G family member 11-like, partial	2.15402
G23660|TU38739	vacuolar protein sorting-associated protein 26A isoform X1	2.01256	G23365|TU38226	mitochondrial import inner membrane translocase subunit TIM44-2-like isoform X1	-2.08136	G7681|TU12650	Uncharacterized protein	2.15353
G32031|TU52519	uncharacterized protein LOC104212250 isoform X1	2.01195	G9798|TU16100	4-coumarate--CoA ligase-like 7-like	-2.08173	G18183|TU29718	cytochrome P450 CYP72A219-like	2.1526
G11069|TU18235	ubiquitin carboxyl-terminal hydrolase 23 isoform X1	2.01144	G44030|TU71411	unchracterized protein	-2.08404	G47804|TU76853	unchracterized protein	2.152
G46553|TU74967	protein LOW PSII ACCUMULATION 3, chloroplastic	2.01042	G11299|TU18603	pyruvate kinase isozyme A, chloroplastic	-2.08487	G12990|TU21290	Probable glutathione S-transferase	2.15173
G34307|TU56252	probable polygalacturonase At1g80170	2.00989	G37982|TU62206	dicer-like protein 4-like isoform X1	-2.08504	G12556|TU20617	ubiquinol oxidase 3, mitochondrial-like	2.15171
G36766|TU60289	pentatricopeptide repeat-containing protein At5g27270	2.0096	G10109|TU16619	mitochondrial pyruvate carrier 1-like isoform X1	-2.0894	G19469|TU31822	8-hydroxygeraniol dehydrogenase-like	2.15134
G41435|TU67762	carboxyl-terminal-processing peptidase 2, chloroplastic	2.00739	G18170|TU29698	phosphatidate cytidylyltransferase, mitochondrial isoform X1	-2.09068	G5920|TU9762	short-chain dehydrogenase TIC 32, chloroplastic-like	2.15013
G46301|TU74612	unchracterized protein	2.00639	G5324|TU8791	GPI ethanolamine phosphate transferase 2-like	-2.09091	G5696|TU9401	sucrose synthase 7-like	2.14983
G32627|TU53437	chlorophyll a-b binding protein 1D, partial	2.00637	G14767|TU24093	unchracterized protein	-2.09115	G27561|TU45200	germin-like protein subfamily 1 member 20	2.14972
G11216|TU18472	cytosolic sulfotransferase 12-like	2.00631	G12436|TU20436	DNA polymerase eta-like isoform X2	-2.09228	G36141|TU59270	probable WRKY transcription factor 72 isoform X1	2.14908
G12710|TU20843	pyruvate kinase isozyme G, chloroplastic	2.00615	G28220|TU46269	sugar-porter family protein 10	-2.09246	G26946|TU44235	microtubule-associated protein 1B-like	2.14814
G20315|TU33199	probable LRR receptor-like serine/threonine-protein kinase At3g47570	2.00528	G31136|TU51078	EH domain-containing protein 1-like	-2.0927	G35363|TU57986	uncharacterized protein LOC102604844	2.14806
G22834|TU37359	probable phosphoinositide phosphatase SAC9 isoform X1	2.00375	G5053|TU8336	1,4-alpha-glucan-branching enzyme 3, chloroplastic/amyloplastic	-2.09359	G40522|TU66447	Mannose-binding lectin	2.14769
G34176|TU56044	uncharacterized protein LOC104115654	2.00289	G19059|TU31159	epidermal growth factor receptor substrate 15-like 1	-2.09373	G33341|TU54667	sulfate transporter 3.1-like	2.14747
G32999|TU54048	rhodanese-like domain-containing protein 11, chloroplastic isoform X1	2.00284	G41865|TU68405	RNA export 1	-2.09529	G19434|TU31756	butyrate--CoA ligase AAE11, peroxisomal-like	2.1472
G16294|TU26596	probable rhamnogalacturonate lyase B isoform X1	2.0016	G19835|TU32451	serine hydroxymethyltransferase, mitochondrial	-2.0961	G36250|TU59447	protein PLANT CADMIUM RESISTANCE 2-like	2.14483
G914|TU1503	IAA-amino acid hydrolase ILR1-like 4-like	-2.00139	G18891|TU30876	unchracterized protein	-2.09611	G11151|TU18361	uncharacterized protein LOC105161154 isoform X1	2.1434
G18618|TU30420	probable LRR receptor-like serine/threonine-protein kinase At1g67720 isoform X1	-2.00273	G39367|TU64578	One helix protein	-2.09803	G32210|TU52798	uncharacterized protein LOC102593443	2.14234
G25303|TU41535	bifunctional epoxide hydrolase 2-like	-2.00279	G3788|TU6248	G-type lectin S-receptor-like serine/threonine-protein kinase At4g27290	-2.10014	G25757|TU42280	leucoanthocyanidin dioxygenase-like	2.14167
G18641|TU30453	probable serine/threonine-protein kinase GCN2-like isoform X1	-2.00413	G1156|TU1916	tRNA	-2.10254	G25086|TU41158	LOW QUALITY PROTEIN: cysteine-rich receptor-like protein kinase 7-like	2.14122
G23344|TU38190	cellulose synthase-like protein H1	-2.00531	G41332|TU67615	uncharacterized protein LOC104230606	-2.10397	G15793|TU25815	tryptophan aminotransferase-related protein 4-like	2.13861
G35540|TU58275	uncharacterized protein LOC105170966	-2.00636	G12701|TU20832	germinal-center associated nuclear protein isoform X1	-2.104	G35863|TU58792	feruloyl CoA ortho-hydroxylase 1-like	2.13854
G25158|TU41278	alpha-amylase	-2.00852	G31036|TU50881	arginine biosynthesis bifunctional protein ArgJ, chloroplastic isoform X1	-2.10481	G26364|TU43284	glutamate dehydrogenase	2.1381
G48764|TU78294	uncharacterized protein LOC105167083 isoform X1	-2.0091	G25791|TU42335	LOW QUALITY PROTEIN: ethylene-overproduction protein 1	-2.10828	G38372|TU62898	zinc finger CCCH domain-containing protein 11 isoform X2	2.1365
G46475|TU74850	beta-expansin precursor	-2.00939	G39704|TU65135	lysine-specific demethylase REF6	-2.10938	G30404|TU49840	uncharacterized protein LOC104247217	2.13631
G8054|TU13271	serine/threonine-protein phosphatase PP2A-2 catalytic subunit-like	-2.00985	G9384|TU15421	TMV resistance protein N-like	-2.1102	G27567|TU45206	NADH dehydrogenase	2.13623
G29749|TU48748	BAG family molecular chaperone regulator 7	-2.01013	G36508|TU59875	TMV resistance protein N-like	-2.11181	G28502|TU46714	uncharacterized protein LOC101261868	2.13611
G46614|TU75049	unchracterized protein	-2.01054	G35484|TU58177	uncharacterized protein YMR315W-like	-2.11226	G23069|TU37737	cytochrome P450 monooxygenase	2.13576
G21652|TU35381	unchracterized protein	-2.01073	G19717|TU32262	uncharacterized protein LOC104230245	-2.11228	G5786|TU9533	polypyrimidine tract-binding protein homolog 2-like isoform X1	2.13564
G37909|TU62077	integrator complex subunit 3 isoform X1	-2.01152	G6515|TU10740	NADPH-dependent 1-acyldihydroxyacetone phosphate reductase-like	-2.11293	G5349|TU8833	unchracterized protein	2.13524
G8938|TU14735	Putative uncharacterized protein	-2.01156	G2597|TU4317	cytochrome P450 76A2-like	-2.11405	G23895|TU39114	protein trichome birefringence-like 41	2.13524
G42143|TU68803	unchracterized protein	-2.01178	G692|TU1150	high mobility group B protein 10-like	-2.11429	G25738|TU42255	4-alpha-glucanotransferase	2.13252
G35642|TU58436	urease	-2.01196	G31983|TU52438	topless-related protein 4 isoform X2	-2.11548	G40473|TU66377	tonoplast dicarboxylate transporter	2.13248
G1641|TU2747	endoglucanase 2-like	-2.0121	G48863|TU78452	Glutathione reductase	-2.11727	G37087|TU60806	unchracterized protein	2.13245
G37853|TU61988	DNA-directed RNA polymerase III subunit RPC2	-2.01235	G16298|TU26599	unchracterized protein	-2.1212	G48352|TU77675	uclacyanin-2-like	2.13232
G47376|TU76250	unchracterized protein	-2.01247	G40121|TU65824	protein DEK-like isoform X1	-2.12345	G15087|TU24627	uncharacterized protein LOC105158639	2.13082
G22589|TU36946	unchracterized protein	-2.01332	G23333|TU38175	NEDD8-activating enzyme E1 regulatory subunit-like isoform X1	-2.12438	G47233|TU76020	uncharacterized protein LOC104095632	2.13011
G27250|TU44696	uncharacterized protein At1g04910-like	-2.01529	G41617|TU68027	DEAD-box ATP-dependent RNA helicase 32-like	-2.12452	G27434|TU44985	unchracterized protein	2.12966
G14757|TU24076	villin-3-like	-2.02005	G24121|TU39499	uncharacterized protein LOC101258082	-2.12485	G45184|TU72991	LOW QUALITY PROTEIN: serine carboxypeptidase-like 7	2.12922
G28114|TU46088	mannose-6-phosphate isomerase 2-like	-2.02017	G47511|TU76427	ribonucleoside-diphosphate reductase small chain A	-2.12524	G1063|TU1753	receptor-like serine/threonine-protein kinase ALE2 isoform X1	2.12553
G1840|TU3084	abscisic acid 8'-hydroxylase 4-like	-2.0215	G15394|TU25147	valine--tRNA ligase, mitochondrial-like isoform X1	-2.12581	G18851|TU30794	uncharacterized protein LOC102603354	2.12533
G853|TU1402	pentatricopeptide repeat-containing protein At4g04790, mitochondrial-like	-2.0217	G44797|TU72432	bifunctional monodehydroascorbate reductase and carbonic anhydrase nectarin-3-like	-2.12795	G5349|TU8836	unchracterized protein	2.12479
G13132|TU21519	uncharacterized protein LOC104104374 isoform X1	-2.02229	G7921|TU13059	LOW QUALITY PROTEIN: chromodomain-helicase-DNA-binding protein 1-like	-2.1282	G20211|TU33048	uncharacterized protein LOC104120612	2.12365
G12554|TU20620	SWI/SNF complex subunit SWI3A	-2.02413	G42036|TU68648	auxin efflux facilitator PIN1	-2.12865	G5850|TU9639	unchracterized protein	2.12323
G26322|TU43213	cystathionine beta-lyase, chloroplastic-like isoform X2	-2.02472	G38405|TU62956	unchracterized protein	-2.12973	G28875|TU47356	uncharacterized protein LOC104103780	2.12297
G16598|TU27131	uncharacterized protein LOC102595922 isoform X1	-2.0251	G42211|TU68912	two-pore calcium channel	-2.12992	G26258|TU43091	wall-associated receptor kinase 2-like	2.1214
G38952|TU63876	two-component response regulator-like PRR37	-2.0252	G37315|TU61142	uncharacterized protein LOC105169955 isoform X1	-2.13265	G1145|TU1898	uncharacterized protein C630.12	2.12054
G9175|TU15120	3-ketodihydrosphingosine reductase-like isoform X1	-2.026	G23357|TU38216	fatty acid hydroperoxide lyase	-2.13354	G31332|TU51368	DNA mismatch repair protein MSH2 isoform X1	2.12052
G33564|TU55010	flavoprotein-like protein YCP4-like	-2.02843	G18929|TU30947	DNA repair protein UVH3 isoform X1	-2.1344	G32761|TU53658	unchracterized protein	2.11898
G30411|TU49853	Uncharacterized protein	-2.02935	G18799|TU30699	protein NRT1/ PTR FAMILY 2.13 isoform X1	-2.13576	G31529|TU51689	ABC transporter B family member 9-like	2.11854
G7256|TU11953	N-carbamoylputrescine amidase	-2.02979	G14578|TU23800	transcription initiation factor IIB-2-like	-2.13644	G33288|TU54574	DNA repair helicase UVH6 isoform X1	2.11851
G27747|TU45512	pentatricopeptide repeat-containing protein At1g66345, mitochondrial	-2.02991	G8804|TU14493	5-oxoprolinase	-2.1374	G30184|TU49466	ubiquitin-conjugating enzyme E2 7-like	2.11799
G7321|TU12059	reticulon-like protein B16 isoform X1	-2.03034	G9206|TU15160	DNA-directed RNA polymerase I subunit rpa1	-2.13808	G23596|TU38622	glucan 1,3-beta-glucosidase-like	2.11796
G14011|TU22880	Uncharacterized protein	-2.03037	G9082|TU14984	transmembrane protein 64-like	-2.13819	G205|TU356	glycerophosphodiester phosphodiesterase GDE1-like	2.11694
G14973|TU24414	proteinase inhibitor I-B-like	-2.03091	G31636|TU51885	uncharacterized protein LOC105180227	-2.14039	G21005|TU34347	cytochrome P450 89A2-like	2.11689
G46099|TU74293	unchracterized protein	-2.0325	G22380|TU36583	MATE efflux family protein 5-like	-2.14235	G11147|TU18345	probable inactive purple acid phosphatase 29-like isoform X1	2.11596
G21453|TU35065	protein tesmin/TSO1-like CXC 5 isoform X2	-2.0326	G37421|TU61304	aminomethyltransferase, mitochondrial	-2.14296	G37757|TU61850	uncharacterized protein LOC104248322	2.11589
G44503|TU72038	unchracterized protein	-2.03313	G1268|TU2115	histone-lysine N-methyltransferase ATX4-like	-2.14499	G7605|TU12507	putative late blight resistance protein homolog R1B-16	2.11517
G17797|TU29097	uncharacterized protein At3g49720-like	-2.03375	G41315|TU67586	guanylate-binding protein 5-like	-2.14584	G44928|TU72617	probable linoleate 9S-lipoxygenase 5	2.11485
G13342|TU21832	putative late blight resistance protein homolog R1A-10	-2.03495	G26165|TU42947	coiled-coil domain-containing protein 94 isoform X1	-2.14701	G11189|TU18428	ABC transporter B family member 21	2.11443
G35095|TU57551	uncharacterized PKHD-type hydroxylase At1g22950-like	-2.03579	G34967|TU57352	probable inactive purple acid phosphatase 1	-2.1487	G894|TU1475	nuclear poly	2.11407
G17354|TU28390	protein decapping 5-like isoform X1	-2.03581	G29295|TU48058	pre-mRNA cleavage factor Im 25 kDa subunit 2-like	-2.15209	G12772|TU20940	perakine reductase-like	2.11337
G32517|TU53268	jasmonate ZIM-domain protein 12a	-2.03757	G29295|TU48056	pre-mRNA cleavage factor Im 25 kDa subunit 2-like	-2.15209	G906|TU1488	Putative uncharacterized protein	2.11176
G28726|TU47126	COP9 signalosome complex subunit 3-like	-2.03789	G6327|TU10439	unchracterized protein	-2.15514	G14287|TU23328	GDSL esterase/lipase At1g28590-like	2.11031
G22180|TU36258	DNA annealing helicase and endonuclease ZRANB3-like	-2.03849	G22571|TU36913	dual specificity protein phosphatase PHS1	-2.1557	G38811|TU63600	protein argonaute 16-like	2.11005
G3641|TU5971	chaperone protein dnaJ 1, mitochondrial	-2.03953	G21218|TU34684	unchracterized protein	-2.15603	G14694|TU23971	protein RST1 isoform X1	2.11005
G33571|TU55019	alpha-glucan phosphorylase, H isozyme isoform X1	-2.04052	G28143|TU46128	Branched-chain-amino-acid aminotransferase	-2.15643	G41752|TU68248	Cinnamyl alcohol dehydrogenase	2.10968
G21897|TU35791	putative 4-hydroxy-tetrahydrodipicolinate reductase 3, chloroplastic	-2.04092	G35105|TU57564	ALG2-interacting protein X	-2.15754	G39283|TU64448	uncharacterized protein LOC105167219	2.10962
G39790|TU65286	putative adenylate cyclase regulatory protein	-2.04111	G37455|TU61350	ABC transporter G family member 21-like	-2.15876	G25365|TU41661	unchracterized protein	2.10912
G41729|TU68214	bifunctional phosphatase IMPL2, chloroplastic	-2.0415	G28785|TU47205	unchracterized protein	-2.1593	G35386|TU58026	uncharacterized protein LOC105156353 isoform X1	2.10856
G43482|TU70674	ATP synthase subunit O, mitochondrial	-2.04194	G14348|TU23421	probable ATP-dependent RNA helicase DHX35 isoform X2	-2.16092	G34887|TU57223	unchracterized protein	2.10741
G11619|TU19158	bidirectional sugar transporter N3-like	-2.04226	G23390|TU38262	transmembrane protein 64	-2.16188	G34520|TU56604	transcription factor DIVARICATA	2.10722
G1264|TU2109	alpha-taxilin isoform X1	-2.04258	G32743|TU53628	vacuolar-sorting receptor 6-like	-2.16217	G12065|TU19831	cytochrome b-c1 complex subunit Rieske-4, mitochondrial-like	2.10715
G34382|TU56392	Sporamin	-2.0436	G39975|TU65597	isoaspartyl peptidase/L-asparaginase-like	-2.16296	G954|TU1565	unchracterized protein	2.10691
G13293|TU21765	bifunctional purple acid phosphatase 26-like	-2.04397	G14085|TU23005	Putative uncharacterized protein	-2.16305	G3144|TU5175	protein PHOTOPERIOD-INDEPENDENT EARLY FLOWERING 1	2.10501
G2477|TU4112	uncharacterized protein LOC104095799 isoform X1	-2.04487	G5532|TU9128	trafficking protein particle complex subunit 1	-2.1633	G2866|TU4722	probable protein phosphatase 2C 27 isoform X1	2.10409
G24879|TU40816	cleavage stimulation factor subunit 3 isoform X1	-2.04599	G9557|TU15697	ADP,ATP carrier protein, mitochondrial	-2.16415	G42160|TU68834	CTR1-like protein kinase	2.10348
G48383|TU77725	uncharacterized proline-rich protein isoform X1	-2.04731	G17279|TU28273	uncharacterized protein LOC104103729 isoform X1	-2.16421	G48779|TU78319	putative ATP-dependent RNA helicase DHX33 isoform X1	2.10329
G22635|TU37040	reactive Intermediate Deaminase A, chloroplastic	-2.0475	G8673|TU14273	putative G3BP-like protein isoform X1	-2.16562	G42848|TU69797	putative calcium-transporting ATPase 13, plasma membrane-type	2.1026
G19140|TU31277	Putative pectate lyase Nt59	-2.04803	G48370|TU77704	1,4-Dihydroxy-2-naphthoyl-CoA synthase, peroxisomal-like	-2.16671	G40055|TU65721	lipase-like isoform X1	2.10196
G11316|TU18632	transcription factor MYB21-like	-2.04906	G35801|TU58693	uncharacterized protein LOC104233475	-2.17233	G5106|TU8414	beta-glucosidase 18-like	2.10195
G19130|TU31260	unchracterized protein	-2.04933	G36081|TU59164	uncharacterized protein LOC104097949, partial	-2.17267	G23306|TU38125	RecName: Full=Isocitrate lyase; Short=ICL; AltName: Full=Isocitrase; AltName: Full=Isocitratsysase ):chr3:21249167-21251008	2.10167
G24598|TU40332	probable methyltransferase PMT3	-2.05015	G2730|TU4523	acid phosphatase 1	-2.17295	G46797|TU75343	inositol transporter 1	2.10143
G5937|TU9791	ethylene-responsive transcription factor RAP2-13-like	-2.05105	G20032|TU32750	uncharacterized protein LOC102602328	-2.17326	G18548|TU30308	unchracterized protein	2.10138
G25460|TU41809	histidine kinase CHK2	-2.05277	G7506|TU12346	clustered mitochondria protein homolog isoform X1	-2.17403	G31820|TU52192	serine/threonine-protein kinase WNK8-like isoform X1	2.10131
G24852|TU40774	thiamine biosynthetic bifunctional enzyme TH1, chloroplastic-like isoform X1	-2.05281	G30985|TU50787	unchracterized protein	-2.17452	G2974|TU4900	bifunctional 3-dehydroquinate dehydratase/shikimate dehydrogenase, chloroplastic-like	2.10062
G7265|TU11968	clathrin light chain 2-like	-2.05377	G31601|TU51830	B3 domain-containing protein Os07g0563300 isoform X1	-2.17501	G25262|TU41447	serine carboxypeptidase-like 31 isoform X1	2.10002
G15584|TU25451	pentatricopeptide repeat-containing protein At5g15340, mitochondrial	-2.05558	G27961|TU45839	serine acetyltransferase 2-like	-2.17621	G9227|TU15190	unchracterized protein	2.09922
G48098|TU77294	unchracterized protein	-2.05658	G10893|TU17952	ketohexokinase-like	-2.17649	G10522|TU17353	A/G-specific adenine DNA glycosylase	2.0991
G12832|TU21021	uncharacterized protein LOC101245191	-2.05662	G22747|TU37228	MAP kinase	-2.17688	G46684|TU75165	chloroplast N receptor-interacting protein 1	2.09796
G7362|TU12115	ran-binding protein 10 isoform X1	-2.05811	G9417|TU15472	Predicted protein	-2.17714	G16211|TU26472	uncharacterized protein LOC104245102	2.09644
G5913|TU9751	probable isoprenylcysteine alpha-carbonyl methylesterase ICMEL2 isoform X1	-2.0594	G34159|TU56015	feruloyl CoA ortho-hydroxylase 1-like	-2.17939	G23262|TU38062	probable cyclic nucleotide-gated ion channel 20, chloroplastic-like isoform X1	2.09562
G36994|TU60668	mitochondrial GTPase 1	-2.06226	G39724|TU65170	galacturonokinase isoform X1	-2.1822	G8623|TU14189	unchracterized protein	2.09437
G14120|TU23069	two-pore potassium channel 3-like	-2.06278	G29122|TU47775	protein disulfide-isomerase-like	-2.18296	G21425|TU35008	LOW QUALITY PROTEIN: anthranilate synthase alpha subunit 1, chloroplastic	2.09425
G19076|TU31183	unchracterized protein	-2.06492	G15533|TU25376	methyl-CpG-binding domain-containing protein 2-like isoform X1	-2.18706	G31156|TU51105	5'-adenylylsulfate reductase 1, chloroplastic-like	2.0942
G2165|TU3597	unchracterized protein	-2.06564	G22775|TU37269	protein root UVB sensitive 2, chloroplastic isoform X1	-2.18786	G25158|TU41270	alpha-amylase	2.09359
G25020|TU41053	LOW QUALITY PROTEIN: ion channel DMI1-like	-2.06609	G48766|TU78299	unchracterized protein	-2.188	G28756|TU47167	phospholipid-transporting ATPase 1, partial	2.09333
G34040|TU55807	cytokinin riboside 5'-monophosphate phosphoribohydrolase LOG1-like isoform X1	-2.06609	G36249|TU59446	probable adenylate kinase 7, mitochondrial	-2.18978	G38800|TU63586	benzyl alcohol O-benzoyltransferase	2.09181
G12336|TU20262	peroxisome biogenesis protein 1 isoform X1	-2.06741	G39528|TU64851	katanin p80 WD40 repeat-containing subunit B1 homolog	-2.18996	G23433|TU38318	cellulose synthase-like protein H1 isoform X1	2.09114
G29196|TU47898	acyl-coenzyme A thioesterase 13	-2.06802	G4301|TU7110	uncharacterized protein LOC105169823 isoform X1	-2.19292	G48267|TU77547	putative serine/threonine-protein kinase {ECO:0000250|UniProtKB:Q9FE20, ECO:0000303|Ref.2}	2.09095
G11816|TU19447	poly	-2.06899	G47278|TU76105	uncharacterized protein LOC102581518	-2.19321	G28584|TU46859	xylem cysteine proteinase 1-like	2.0903
G30910|TU50682	unchracterized protein	-2.06957	G4931|TU8133	putative late blight resistance protein homolog R1B-14	-2.19331	G2219|TU3689	unchracterized protein	2.08978
G15739|TU25732	type I inositol 1,4,5-trisphosphate 5-phosphatase 1 isoform X1	-2.0697	G17754|TU29029	protein DCL, chloroplastic-like	-2.19366	G40523|TU66448	Mannose-binding lectin	2.08926
G10103|TU16610	TFL protein	-2.06994	G19979|TU32670	ATP-citrate synthase alpha chain protein 1-like	-2.19529	G4063|TU6692	probable glutathione S-transferase	2.08914
G22742|TU37220	60S ribosomal protein L18a	-2.07122	G41593|TU67992	putative receptor-like protein kinase At4g00960 isoform X1	-2.19535	G42644|TU69508	Putative uncharacterized protein	2.08746
G25441|TU41778	probable threonine--tRNA ligase, cytoplasmic	-2.07126	G14839|TU24204	putative calcium-transporting ATPase 11, plasma membrane-type	-2.19611	G31269|TU51280	external alternative NAD	2.08741
G30097|TU49307	unchracterized protein	-2.0721	G33225|TU54450	kinesin-4-like	-2.19704	G31123|TU51055	mannan endo-1,4-beta-mannosidase 6-like	2.08718
G6493|TU10713	60S ribosomal protein L34-like	-2.074	G30722|TU50358	WD repeat-containing protein 13-like	-2.19796	G37555|TU61512	protein UXT homolog	2.08664
G36215|TU59384	CASP-like protein 4D1	-2.07455	G38719|TU63465	PTI1-like tyrosine-protein kinase 2	-2.19834	G23112|TU37806	pseudouridine-5'-monophosphatase-like	2.08605
G29617|TU48551	deSI-like protein At4g17486	-2.07858	G41943|TU68515	early nodulin-like protein 1	-2.20134	G25643|TU42109	nectarin 5b	2.08525
G47159|TU75907	putative ribosomal RNA methyltransferase Nop2-like isoform X1	-2.07899	G11907|TU19589	unchracterized protein	-2.20299	G35863|TU58789	feruloyl CoA ortho-hydroxylase 1-like	2.08408
G46228|TU74492	Putative uncharacterized protein	-2.08028	G1320|TU2205	cytochrome c oxidase assembly protein COX16, mitochondrial	-2.20342	G31339|TU51379	alpha-galactosidase	2.08349
G23625|TU38671	Putative uncharacterized protein Sb06g021010	-2.08029	G25802|TU42352	protein LURP-one-related 10-like	-2.20357	G3405|TU5591	heat stress transcription factor B-3	2.08178
G40522|TU66447	Mannose-binding lectin	-2.08295	G44576|TU72136	proteasome-associated protein ECM29 homolog, partial	-2.20622	G48378|TU77720	probable beta-1,3-galactosyltransferase 20	2.0817
G30997|TU50806	uncharacterized protein LOC105172576	-2.0831	G35470|TU58153	unchracterized protein	-2.20716	G18464|TU30156	unchracterized protein	2.0812
G7427|TU12219	patatin-like protein 1	-2.08674	G43254|TU70357	aspartokinase 3, chloroplastic-like isoform 1	-2.20903	G7002|TU11560	casein kinase I isoform delta-like	2.08036
G14602|TU23848	probable zinc metallopeptidase EGY3, chloroplastic	-2.08705	G9265|TU15260	sugar transport protein 13	-2.211	G21844|TU35699	transcription factor bHLH118-like	2.08033
G10033|TU16489	Putative uncharacterized protein	-2.08712	G28062|TU46008	Beta-galactosidase	-2.2114	G18060|TU29501	probable sulfate transporter 3.5	2.08009
G46572|TU74988	auxin-induced protein PCNT115	-2.08746	G31000|TU50812	uncharacterized protein LOC104096717	-2.21318	G10193|TU16760	unchracterized protein	2.07983
G23726|TU38838	glycerol-3-phosphate dehydrogenase SDP6, mitochondrial-like	-2.09174	G639|TU1067	bidirectional sugar transporter SWEET1-like	-2.21404	G9012|TU14874	RecName: Full=Glucan endo-1,3-beta-glucosidase, acidic isoform GI9; AltName: Full=	2.07965
G34475|TU56534	protein CHROMOSOME TRANSMISSION FIDELITY 7 isoform X1	-2.09235	G19484|TU31846	uncharacterized protein LOC101258217	-2.21547	G36610|TU60039	unchracterized protein	2.07931
G30643|TU50206	uncharacterized protein LOC102595305	-2.09297	G48975|TU78646	flap endonuclease GEN-like 1, partial	-2.217	G40239|TU66008	synaptotagmin-4	2.07892
G6375|TU10519	4-coumarate--CoA ligase-like 10	-2.09303	G21719|TU35498	sorting and assembly machinery component 50 homolog B-like	-2.21706	G3073|TU5052	uncharacterized protein LOC104115699	2.07797
G12466|TU20487	protein PIR-like isoform X1	-2.09406	G42470|TU69275	LOW QUALITY PROTEIN: protein MAK16 homolog	-2.21736	G31481|TU51617	serine carboxypeptidase-like 31 isoform X1	2.07729
G20991|TU34324	ankyrin repeat-containing protein At3g12360-like	-2.09521	G13421|TU21961	unchracterized protein	-2.22013	G4567|TU7558	respiratory burst oxidase homolog protein B	2.07719
G48407|TU77767	CSC1-like protein ERD4	-2.09738	G42660|TU69530	lysine histidine transporter-like 6	-2.22348	G7842|TU12917	uclacyanin-2-like	2.07682
G12041|TU19788	carboxymethylenebutenolidase homolog	-2.09816	G10149|TU16677	probable WRKY transcription factor 28-like	-2.22669	G2892|TU4763	light-inducible protein CPRF2-like	2.07634
G7002|TU11560	casein kinase I isoform delta-like	-2.09954	G46245|TU74528	FK506-binding protein 5	-2.23003	G25417|TU41733	uncharacterized protein LOC105175623 isoform X1	2.0758
G12053|TU19812	ethylene-responsive transcription factor ERF113 isoform X2	-2.0997	G38463|TU63054	uncharacterized protein LOC105175701	-2.23045	G20754|TU33931	non-specific lipid-transfer protein-like protein At2g13820	2.07542
G233|TU409	unchracterized protein	-2.10026	G4621|TU7645	importin subunit alpha-1a-like	-2.23087	G6452|TU10636	kanadaptin-like	2.07463
G18856|TU30802	uncharacterized protein LOC105176245 isoform X1	-2.10038	G18581|TU30356	Uncharacterized protein	-2.23126	G24530|TU40210	uncharacterized protein LOC101264543	2.07379
G38141|TU62488	uncharacterized protein LOC104247478	-2.101	G5535|TU9133	translocation protein SEC63 homolog isoform X1	-2.23345	G24360|TU39925	protein EARLY FLOWERING 3-like	2.07299
G9925|TU16307	uncharacterized protein LOC105163762 isoform X1	-2.10122	G9654|TU15864	carbohydrate-binding X8 domain-containing protein	-2.23623	G21181|TU34622	acidic mammalian chitinase-like	2.07215
G29605|TU48537	cytochrome P450 CYP82D47-like	-2.10122	G12684|TU20806	LOW QUALITY PROTEIN: neurogenic protein mastermind	-2.23637	G44004|TU71373	spermatogenesis-associated protein 20-like	2.07115
G22551|TU36878	cellulose synthase-like protein E1 isoform X2	-2.10149	G18803|TU30705	protein NRT1/ PTR FAMILY 2.13-like	-2.23659	G3204|TU5260	1-aminocyclopropane-1-carboxylate oxidase 3-like	2.07073
G21922|TU35839	uncharacterized protein LOC101251447	-2.10165	G46033|TU74188	membrin-11-like	-2.23966	G41964|TU68547	auxin-induced protein PCNT115-like isoform X1	2.06981
G604|TU1002	amino acid permease 3-like	-2.10225	G4049|TU6668	glucose-induced degradation protein 4 homolog	-2.24095	G34971|TU57356	calmodulin-7-like	2.06937
G20646|TU33744	ATP-dependent 6-phosphofructokinase 6 {ECO:0000255|HAMAP-Rule:MF_03186}-like isoform X1	-2.10269	G15524|TU25359	probable LRR receptor-like serine/threonine-protein kinase RLK	-2.24178	G37901|TU62066	Uncharacterized protein	2.06893
G741|TU1233	Putative uncharacterized protein	-2.10336	G32320|TU52959	GPI mannosyltransferase 1	-2.24185	G1570|TU2655	uncharacterized protein LOC104108601	2.06878
G45033|TU72776	SPX and EXS domain-containing protein 1	-2.10337	G6810|TU11252	structural maintenance of chromosomes protein 4	-2.24325	G8566|TU14091	unchracterized protein	2.06867
G8643|TU14225	uncharacterized protein LOC104120790	-2.10354	G17520|TU28655	DNA binding protein, putative	-2.24439	G5349|TU8828	unchracterized protein	2.06789
G587|TU971	unchracterized protein	-2.10558	G11117|TU18306	unchracterized protein	-2.24479	G29522|TU48402	probable 6-phosphogluconolactonase 4, chloroplastic	2.06564
G34012|TU55755	Beta-galactosidase	-2.10566	G40278|TU66086	uncharacterized protein LOC104107909 isoform X3	-2.24772	G28029|TU45957	unchracterized protein	2.06544
G14977|TU24419	probable sulfate transporter 3.3	-2.1058	G28397|TU46557	uncharacterized protein LOC104219782	-2.24932	G42355|TU69106	probable LRR receptor-like serine/threonine-protein kinase At1g07650-like isoform X1	2.0654
G13425|TU21967	defensin Lc-def {ECO:0000303|PubMed:18468512, ECO:0000312|EMBL:ABP04037.1}-like	-2.10669	G9826|TU16155	uncharacterized protein LOC104220139	-2.25307	G24323|TU39873	unchracterized protein	2.0654
G40953|TU67069	unchracterized protein	-2.10944	G223|TU394	uncharacterized protein LOC104236480 isoform X1	-2.25371	G37586|TU61569	unchracterized protein	2.06528
G38820|TU63617	probable protein phosphatase 2C 52-like	-2.10951	G30375|TU49798	NBS-LRR type disease resistance protein	-2.25442	G515|TU859	transcription factor BEE 3-like	2.06469
G22081|TU36089	DNA mismatch repair protein MSH2-like	-2.10992	G27530|TU45144	uncharacterized protein LOC104118722	-2.25561	G19380|TU31672	Cinnamyl alcohol dehydrogenase	2.06309
G10852|TU17886	histidine-containing phosphotransfer protein 1-like	-2.11121	G45304|TU73159	putative E3 ubiquitin-protein ligase LIN isoform X1	-2.25584	G18857|TU30813	uncharacterized protein At2g33490 isoform X2	2.06304
G28796|TU47226	serine/threonine-protein kinase ATG1-like	-2.11155	G11380|TU18743	hexaprenyldihydroxybenzoate methyltransferase, mitochondrial	-2.25668	G8852|TU14584	unchracterized protein	2.06261
G39687|TU65108	tubulin gamma-1 chain	-2.11253	G29388|TU48203	cysteine-rich and transmembrane domain-containing protein A-like	-2.25672	G11370|TU18719	tubby-like F-box protein 3 isoform X2	2.06192
G18061|TU29500	uncharacterized protein LOC104115900	-2.11404	G40801|TU66863	glucomannan 4-beta-mannosyltransferase 9-like	-2.25709	G35543|TU58278	constitutive photomorphogenesis protein 10	2.06171
G1884|TU3153	unchracterized protein	-2.11465	G37908|TU62078	uncharacterized protein LOC105170795	-2.25748	G31910|TU52332	probable beta-1,3-galactosyltransferase 11 isoform X1	2.05997
G13428|TU21971	isoflavone 2'-hydroxylase-like	-2.11967	G26341|TU43240	pyridoxal reductase, chloroplastic-like	-2.2598	G823|TU1350	cytochrome P450 83B1-like	2.05889
G38599|TU63270	chitobiosyldiphosphodolichol beta-mannosyltransferase	-2.11981	G35966|TU58961	urease	-2.26446	G388|TU656	unchracterized protein	2.0572
G7130|TU11764	60S ribosomal protein L37-3	-2.1215	G40284|TU66096	GDSL esterase/lipase At2g04570-like	-2.26541	G26315|TU43200	carboxyl-terminal-processing peptidase 3, chloroplastic	2.0564
G27944|TU45812	3-epi-6-deoxocathasterone 23-monooxygenase-like	-2.12192	G33134|TU54290	protein HASTY 1-like	-2.26797	G44|TU69	unchracterized protein	2.05558
G23644|TU38711	unchracterized protein	-2.12232	G26408|TU43368	ATP-dependent RNA helicase DHX36 isoform X1	-2.27112	G39191|TU64292	Uncharacterized protein	2.0555
G28940|TU47470	alcohol dehydrogenase-like 4	-2.12233	G46915|TU75522	transmembrane emp24 domain-containing protein p24delta9-like	-2.28049	G8309|TU13675	probable glutathione S-transferase	2.05444
G38090|TU62398	dynamin-related protein 1E	-2.12277	G28579|TU46850	transcription factor GTE8-like	-2.28073	G7037|TU11622	Putative uncharacterized protein	2.05439
G26474|TU43485	putative deoxyribonuclease TATDN1 isoform X2	-2.12392	G42170|TU68850	U3 small nucleolar RNA-interacting protein 2	-2.28246	G34315|TU56264	phospholipase SGR2-like	2.05426
G23395|TU38270	plasma membrane ATPase 1	-2.12502	G39006|TU63981	serine carboxypeptidase-like 27	-2.28578	G47642|TU76621	respiratory burst oxidase homolog protein B	2.05375
G40128|TU65838	putative RNA-binding protein Luc7-like 1 isoform X1	-2.12506	G13980|TU22830	cleavage and polyadenylation specificity factor subunit 3-I-like isoform X1	-2.28622	G6892|TU11373	unchracterized protein	2.05368
G34986|TU57379	unchracterized protein	-2.12642	G17019|TU27835	uncharacterized protein LOC104249147	-2.28748	G19218|TU31409	uncharacterized membrane protein At3g27390	2.05306
G36123|TU59233	testis-expressed sequence 10 protein-like	-2.12674	G45990|TU74118	cytochrome P450 82C4-like	-2.28801	G29564|TU48477	uncharacterized protein LOC101250989 isoform X1	2.05274
G24880|TU40819	probable protein phosphatase 2C 71-like	-2.12807	G1514|TU2553	tRNA	-2.2897	G48144|TU77362	heat shock protein 83-like	2.05252
G5929|TU9778	tropinone reductase homolog	-2.12815	G37801|TU61910	tetraspanin-8-like	-2.29215	G41542|TU67919	probable polyol transporter 6	2.0518
G47464|TU76364	eukaryotic translation initiation factor 3 subunit I-like	-2.12832	G47871|TU76946	TMV resistance protein N-like isoform X1	-2.29278	G46927|TU75539	cytochrome P450 716B2-like	2.05175
G8799|TU14485	serine/threonine-protein kinase PBS1	-2.12834	G32044|TU52536	unchracterized protein	-2.29404	G29615|TU48549	cytochrome P450 CYP82D47-like	2.05173
G17163|TU28075	maspardin	-2.13066	G37775|TU61873	uncharacterized protein LOC102580609 isoform X1	-2.29423	G33761|TU55344	proteasome-associated protein ECM29 homolog isoform X1	2.0516
G19062|TU31161	Putative uncharacterized protein	-2.13111	G32641|TU53471	probable 3-hydroxyisobutyrate dehydrogenase, mitochondrial	-2.29546	G48141|TU77354	WAT1-related protein At5g64700	2.05149
G48752|TU78273	putative GTP diphosphokinase RSH1, chloroplastic	-2.13273	G21699|TU35466	unchracterized protein	-2.29882	G16527|TU27002	xylulose kinase-like	2.0514
G44971|TU72682	ATP-dependent 6-phosphofructokinase 6 {ECO:0000255|HAMAP-Rule:MF_03186}-like isoform X1	-2.13359	G35903|TU58868	topless-related protein 3-like	-2.29956	G40048|TU65709	unchracterized protein	2.05137
G33973|TU55672	two-component response regulator-like APRR5	-2.13413	G915|TU1506	uncharacterized protein At1g51745-like	-2.30019	G41424|TU67751	coiled-coil domain-containing protein 124	2.05007
G17875|TU29213	beta-expansin precursor	-2.13478	G4865|TU8018	uncharacterized protein LOC104225020	-2.30034	G32599|TU53400	uncharacterized protein LOC104113580 isoform X2	2.04873
G5825|TU9602	aspartic proteinase-like protein 1 isoform X1	-2.1348	G7807|TU12855	uncharacterized protein LOC102591393	-2.30111	G3583|TU5879	exportin-7 isoform X1	2.04838
G17574|TU28749	uncharacterized protein LOC104085727	-2.13487	G8809|TU14502	RPM1-interacting protein 4 isoform X1	-2.3015	G12246|TU20124	cytochrome P450 CYP82D47-like	2.04799
G33918|TU55576	F22G5.38	-2.13598	G22589|TU36946	unchracterized protein	-2.30202	G17253|TU28229	uncharacterized protein At1g04910-like	2.04763
G4153|TU6846	unchracterized protein	-2.13746	G8441|TU13899	membrane-bound transcription factor site-1 protease	-2.30365	G34844|TU57158	non-specific lipid-transfer protein-like protein At2g13820	2.04751
G7985|TU13164	uncharacterized protein LOC105177275 isoform X1	-2.13938	G48357|TU77684	uncharacterized protein LOC104222014	-2.30463	G8955|TU14779	rhomboid-like protease 2 isoform X1	2.04716
G23045|TU37703	regulator of nonsense transcripts UPF2 isoform X1	-2.13962	G42584|TU69428	two-component response regulator ARR12-like	-2.30476	G27554|TU45183	unchracterized protein	2.04645
G28519|TU46748	polyribonucleotide nucleotidyltransferase 2, mitochondrial	-2.13981	G10445|TU17212	uncharacterized protein LOC105170478 isoform X1	-2.30563	G25671|TU42146	acid beta-fructofuranosidase AIV-18	2.04634
G15490|TU25294	poly	-2.14007	G26688|TU43844	ankyrin repeat domain-containing protein EMB506, chloroplastic isoform X1	-2.30769	G15592|TU25466	unchracterized protein	2.04589
G19567|TU31995	unchracterized protein	-2.14008	G16289|TU26578	40S ribosomal protein S25	-2.30899	G24008|TU39303	probable glucan 1,3-beta-glucosidase A isoform X2	2.0454
G6618|TU10909	protein RFT1 homolog	-2.14034	G45295|TU73144	Serine/threonine-protein kinase cdk9, putative	-2.31062	G26830|TU44065	Uncharacterized protein	2.04509
G25297|TU41523	uncharacterized protein LOC104230625 isoform X1	-2.14124	G20472|TU33439	uncharacterized protein LOC104235559	-2.3145	G4330|TU7164	cysteine--tRNA ligase-like	2.04505
G38362|TU62881	unchracterized protein	-2.14259	G33385|TU54723	putative E3 ubiquitin-protein ligase RF298	-2.31764	G18324|TU29943	unchracterized protein	2.04504
G9069|TU14959	unchracterized protein	-2.14705	G30823|TU50542	BTB/POZ domain-containing protein NPY2-like	-2.32351	G22553|TU36881	unchracterized protein	2.04481
G16036|TU26198	thioredoxin M4, chloroplastic-like	-2.14725	G29016|TU47596	HEAT repeat-containing protein 6	-2.32538	G36418|TU59723	unchracterized protein	2.04387
G36193|TU59354	nuclear mitotic apparatus protein 1 isoform X1	-2.14758	G10729|TU17670	Uncharacterized protein	-2.32722	G9542|TU15669	uncharacterized protein ycf45	2.04349
G9449|TU15523	Uncharacterized protein	-2.14785	G48530|TU77936	AINTEGUMENTA homolog	-2.32756	G25594|TU42023	beta-carotene isomerase D27, chloroplastic	2.04321
G29830|TU48885	unchracterized protein	-2.1495	G5734|TU9456	U11/U12 small nuclear ribonucleoprotein 65 kDa protein	-2.32782	G2653|TU4406	probable sugar phosphate/phosphate translocator At5g04160	2.0432
G9904|TU16270	uncharacterized protein LOC102599960 isoform X1	-2.15016	G35914|TU58890	tubulin-folding cofactor E isoform X1	-2.32833	G11446|TU18857	glutathione transferase GST 23-like	2.04236
G42827|TU69766	WAT1-related protein At1g43650-like isoform X2	-2.15076	G13329|TU21817	LOW QUALITY PROTEIN: probable inactive heme oxygenase 2, chloroplastic	-2.32857	G7445|TU12247	probable WRKY transcription factor 75	2.04216
G2309|TU3845	heavy metal-associated isoprenylated plant protein 26	-2.15104	G2195|TU3644	mRNA cap guanine-N7 methyltransferase 1 isoform X1	-2.32865	G4362|TU7209	unchracterized protein	2.04197
G33285|TU54571	mediator of RNA polymerase II transcription subunit 33A-like	-2.15155	G41035|TU67181	unchracterized protein	-2.32881	G15031|TU24528	probable methyltransferase PMT2-like isoform X1	2.04182
G20131|TU32916	Uncharacterized protein	-2.1539	G28579|TU46851	transcription factor GTE8-like	-2.32964	G38852|TU63692	mannan endo-1,4-beta-mannosidase 2-like	2.04125
G22227|TU36328	unchracterized protein	-2.15451	G20959|TU34268	unchracterized protein	-2.33037	G36403|TU59704	probable LRR receptor-like serine/threonine-protein kinase At3g47570	2.03973
G3410|TU5598	tRNA-splicing endonuclease subunit Sen54-like	-2.15552	G13354|TU21850	alpha/beta hydrolase domain-containing protein 17B	-2.33285	G21778|TU35595	probable aminotransferase ACS12	2.03932
G31766|TU52099	mitochondrial amidoxime reducing component 2-like isoform X1	-2.15609	G24739|TU40576	phragmoplast orienting kinesin 2-like	-2.33319	G37143|TU60891	1-deoxy-D-xylulose 5-phosphate synthase 1 precursor	2.03893
G28666|TU47013	unchracterized protein	-2.15624	G36065|TU59140	ultraviolet-B receptor UVR8	-2.33425	G35863|TU58791	feruloyl CoA ortho-hydroxylase 1-like	2.03817
G17995|TU29388	Predicted protein	-2.15847	G42088|TU68726	monoglyceride lipase-like	-2.33545	G45548|TU73498	lysine histidine transporter-like 8-like	2.03786
G32747|TU53636	potassium transporter 11-like	-2.15862	G29100|TU47736	chromatin assembly factor 1 subunit FAS2	-2.33639	G10399|TU17131	RNA-directed DNA methylation 4-like isoform X2	2.03783
G7663|TU12613	K	-2.1615	G42931|TU69928	serine/threonine-protein kinase rio2	-2.33738	G6965|TU11494	mevalonate disphosphate decarboxylase	2.03675
G35543|TU58278	constitutive photomorphogenesis protein 10	-2.16157	G10678|TU17596	tetratricopeptide repeat protein 7A	-2.33884	G1622|TU2721	protein RADIALIS-like 3	2.03644
G1938|TU3231	uroporphyrinogen-III synthase, chloroplastic	-2.16279	G21576|TU35266	vacuolar protein sorting-associated protein 51 homolog isoform X1	-2.34347	G18070|TU29531	non-specific lipid transfer protein GPI-anchored 1	2.03521
G16284|TU26572	ribosomal protein S25	-2.16314	G48867|TU78457	COP9 signalosome complex subunit 2-like	-2.34671	G35963|TU58957	12-oxophytodienoate reductase 1	2.03451
G13449|TU22002	uncharacterized protein LOC102589284	-2.16423	G615|TU1024	UDP-N-acetylglucosamine transferase subunit ALG13 homolog isoform X1	-2.35039	G34420|TU56451	Chitinase 3	2.03407
G11380|TU18742	hexaprenyldihydroxybenzoate methyltransferase, mitochondrial	-2.16488	G12929|TU21196	unchracterized protein	-2.3507	G15781|TU25789	ribosomal protein S3	2.03399
G19409|TU31727	probable glycosyltransferase At5g03795	-2.16541	G7358|TU12107	threonylcarbamoyladenosine tRNA methylthiotransferase	-2.3509	G26876|TU44136	beta-amylase isoform X1	2.03329
G31975|TU52425	topless-related protein 4	-2.16572	G19228|TU31423	uncharacterized protein LOC104109492	-2.35192	G16425|TU26823	probable leucine-rich repeat receptor-like protein kinase At1g35710	2.03266
G14227|TU23234	uncharacterized protein LOC105161687 isoform X1	-2.16604	G16248|TU26527	exocyst complex component EXO70A1-like	-2.35228	G1618|TU2717	LOW QUALITY PROTEIN: probable 1-acylglycerol-3-phosphate O-acyltransferase	2.03265
G34689|TU56871	unchracterized protein	-2.16613	G1812|TU3038	DNA mismatch repair protein MLH1-like	-2.35295	G7536|TU12392	recQ-mediated genome instability protein 1 isoform X1	2.02881
G46515|TU74909	unchracterized protein	-2.16665	G39547|TU64874	probable WRKY transcription factor 26	-2.355	G8643|TU14225	uncharacterized protein LOC104120790	2.02825
G25186|TU41320	anaphase-promoting complex subunit 4 isoform X1	-2.16678	G3365|TU5521	transmembrane protein 64-like isoform X1	-2.35533	G28474|TU46676	protein ENHANCED DISEASE RESISTANCE 2-like	2.02799
G4165|TU6872	alpha carbonic anhydrase 1, chloroplastic	-2.16732	G24841|TU40754	40S ribosomal protein S25	-2.35576	G26549|TU43613	purple acid phosphatase 22-like	2.02768
G25181|TU41311	telomerase Cajal body protein 1	-2.16824	G27367|TU44887	chlorophyll	-2.35719	G11483|TU18935	protein transport protein SEC23	2.02717
G45818|TU73878	uncharacterized protein LOC104248777 isoform X2	-2.16928	G47199|TU75969	N-acetylglucosaminyl-phosphatidylinositol biosynthetic protein gpi1 isoform X1	-2.35916	G13853|TU22632	KH domain-containing protein At1g09660/At1g09670	2.02715
G23953|TU39206	mannan endo-1,4-beta-mannosidase 2-like	-2.17026	G12467|TU20490	cytochrome P450 97B2, chloroplastic-like	-2.3592	G23342|TU38188	protein TRANSPARENT TESTA 12-like isoform X1	2.02688
G30553|TU50049	K	-2.17036	G3410|TU5598	tRNA-splicing endonuclease subunit Sen54-like	-2.36023	G19186|TU31359	uncharacterized protein LOC104109615	2.02647
G47125|TU75847	unchracterized protein	-2.17078	G7673|TU12628	50S ribosomal protein L21, chloroplastic	-2.36061	G37405|TU61274	putative gamma TIP	2.02606
G11401|TU18782	bifunctional epoxide hydrolase 2-like	-2.1716	G25699|TU42180	E3 ubiquitin ligase BIG BROTHER-like	-2.36202	G27851|TU45677	ABC transporter G family member 11-like, partial	2.02524
G41070|TU67228	protein argonaute 4	-2.17264	G1398|TU2356	zinc transporter 5-like	-2.36347	G29775|TU48782	metacaspase-1-like	2.0248
G2431|TU4045	unchracterized protein	-2.17319	G24974|TU40971	tonoplast dicarboxylate transporter	-2.36471	G10619|TU17500	GDSL esterase/lipase	2.02314
G24695|TU40507	CBS domain-containing protein CBSX1, chloroplastic	-2.1748	G48799|TU78359	ADP-ribosylation factor 1-like isoform X2	-2.36574	G33170|TU54360	vesicle-associated protein 1-1-like	2.02287
G25711|TU42203	26S proteasome non-ATPase regulatory subunit 10	-2.17522	G48569|TU77998	unchracterized protein	-2.3663	G49042|TU78743	psbQ-like protein 1, chloroplastic isoform X1	2.0228
G10622|TU17504	cytochrome P450 82C4-like	-2.1764	G43169|TU70240	peptidyl-prolyl cis-trans isomerase CYP19-4-like	-2.3669	G24490|TU40143	lysine histidine transporter-like 8	2.02272
G8319|TU13692	probable glutathione S-transferase	-2.1764	G11784|TU19405	uncharacterized protein LOC104109468	-2.36745	G27071|TU44437	ferredoxin	2.0221
G11432|TU18832	serine/threonine-protein kinase tricorner-like	-2.17673	G23372|TU38234	unchracterized protein	-2.36804	G21840|TU35683	vacuolar invertase	2.02109
G43184|TU70260	precursor of the 59kDa subunit of the mitochondrial NAD+-dependent malic enzyme	-2.17712	G28516|TU46741	Putative uncharacterized protein	-2.36971	G23965|TU39225	uncharacterized protein LOC104238346	2.02064
G47709|TU76712	LOW QUALITY PROTEIN: uncharacterized protein LOC104100237	-2.1774	G1749|TU2935	unchracterized protein	-2.37126	G40822|TU66893	probable LRR receptor-like serine/threonine-protein kinase At1g74360	2.01991
G12790|TU20965	cell division cycle 5-like protein-like	-2.17802	G7365|TU12119	uncharacterized protein LOC102586215	-2.3721	G26390|TU43337	carboxyl-terminal-processing peptidase 3, chloroplastic	2.01954
G24805|TU40702	peptide methionine sulfoxide reductase B5-like	-2.18144	G25817|TU42378	LOW QUALITY PROTEIN: vacuolar cation/proton exchanger 3	-2.37414	G12533|TU20584	ubiquinol oxidase 3, mitochondrial-like	2.01841
G41024|TU67166	UDP-sugar transporter sqv-7-like	-2.18149	G35452|TU58126	probable magnesium transporter NIPA6	-2.3765	G8398|TU13818	probable sulfate transporter 3.5 isoform X1	2.01829
G15251|TU24920	uncharacterized protein LOC105167265	-2.18158	G19071|TU31173	unchracterized protein	-2.37656	G10796|TU17785	nectarin 5b	2.01804
G26645|TU43773	unchracterized protein	-2.18185	G21689|TU35439	chloroplast sedoheptulose-1,7-bisphosphatase	-2.37702	G27003|TU44327	unchracterized protein	2.01783
G37199|TU60972	monofunctional riboflavin biosynthesis protein RIBA 3, chloroplastic	-2.18322	G14512|TU23710	Ubiquitin domain-containing protein	-2.37784	G43857|TU71182	5-epi-aristolochene synthase, partial	2.01624
G1130|TU1875	ecotropic viral integration site 5 ortholog-like	-2.18342	G34868|TU57200	ARM REPEAT PROTEIN INTERACTING WITH ABF2-like	-2.38014	G2212|TU3671	acetyl-CoA carboxylase 1-like isoform X1	2.01587
G30770|TU50446	zinc finger CCCH domain-containing protein 19-like isoform X1	-2.18395	G21695|TU35461	probable 3-hydroxyisobutyrate dehydrogenase, mitochondrial	-2.38072	G12360|TU20301	beta-galactosidase 9-like	2.01481
G23678|TU38774	chorismate synthase 1	-2.18449	G15117|TU24685	unchracterized protein	-2.38096	G49009|TU78697	calcineurin B-like protein 3 isoform X1	2.01475
G37160|TU60918	elongation factor Tu GTP-binding domain-containing protein 1	-2.18607	G26857|TU44112	alpha-N-acetylglucosaminidase	-2.38192	G6781|TU11198	uncharacterized protein LOC104231606 isoform X1	2.01439
G3561|TU5837	psbP domain-containing protein 6, chloroplastic	-2.18616	G47524|TU76449	cysteine-rich receptor-like protein kinase 2	-2.38247	G29292|TU48043	probable pectinesterase/pectinesterase inhibitor 17-like	2.01384
G28383|TU46533	1-aminocyclopropane-1-carboxylate oxidase homolog 1-like	-2.1862	G2654|TU4408	L-Galactono-1,4-lactone dehydrogenase	-2.38275	G36435|TU59751	uncharacterized protein LOC104087292 isoform X1	2.01382
G31706|TU51985	unchracterized protein	-2.1867	G47570|TU76515	WD repeat-containing protein 44-like	-2.38313	G43242|TU70336	laccase-14-like	2.01376
G48204|TU77461	purple acid phosphatase 17-like	-2.18849	G44565|TU72123	dual specificity protein phosphatase 1-like	-2.39032	G10805|TU17800	cytochrome P450-dependent fatty acid hydroxylase	2.01362
G46041|TU74208	probable 2-aminoethanethiol dioxygenase	-2.18854	G38701|TU63435	uncharacterized protein LOC101250127 isoform X1	-2.39052	G32257|TU52871	senescence-specific cysteine protease SAG39-like	2.01357
G31675|TU51943	uncharacterized protein LOC102579305 isoform X1	-2.18946	G2114|TU3521	5'-adenylylsulfate reductase-like 4-like	-2.39274	G19737|TU32294	probable serine/threonine-protein kinase DDB_G0267514-like	2.01338
G8020|TU13218	uncharacterized protein LOC104103973	-2.19068	G2355|TU3924	protein NRT1/ PTR FAMILY 2.11	-2.39359	G23703|TU38808	MLO-like protein 6 isoform X1	2.01281
G36621|TU60065	unchracterized protein	-2.19275	G3144|TU5175	protein PHOTOPERIOD-INDEPENDENT EARLY FLOWERING 1	-2.3941	G11808|TU19437	Uncharacterized protein	2.01221
G47218|TU75997	protein DEK	-2.19526	G19376|TU31660	cysteine-rich receptor-like protein kinase 3-like	-2.3952	G2134|TU3550	acetyl-CoA carboxylase 1-like	2.01171
G33877|TU55512	non-structural maintenance of chromosomes element 4 homolog A-like	-2.19576	G37283|TU61088	OTU domain-containing protein DDB_G0284757-like	-2.39767	G3159|TU5195	uncharacterized protein C9orf114 homolog	2.01171
G18126|TU29621	protein FAR-RED IMPAIRED RESPONSE 1-like isoform X1	-2.19598	G13209|TU21632	abscisic acid 8'-hydroxylase 4-like	-2.39788	G30592|TU50122	uncharacterized membrane protein At1g06890-like	2.01157
G40090|TU65775	tip elongation aberrant protein 1-like	-2.19905	G40304|TU66125	unchracterized protein	-2.40152	G13586|TU22215	Sporamin B	2.01089
G3737|TU6163	myb-related protein 306-like	-2.19947	G34281|TU56214	60S ribosomal protein L7-4-like isoform X1	-2.40218	G31928|TU52360	uncharacterized protein At5g41620	2.01045
G7182|TU11838	proline-, glutamic acid- and leucine-rich protein 1 isoform X1	-2.19977	G40422|TU66301	transcription initiation factor TFIID subunit 4b	-2.40285	G5484|TU9050	calcium-dependent protein kinase 28-like	2.01016
G39708|TU65145	quinolinate synthase, chloroplastic	-2.20128	G43269|TU70374	uncharacterized protein LOC104097489 isoform X1	-2.40622	G5168|TU8508	cinnamoyl-CoA reductase 2	2.00945
G21328|TU34860	nitrate transporter 1.4-like	-2.20228	G21851|TU35710	uncharacterized protein LOC104249093	-2.4063	G9206|TU15159	DNA-directed RNA polymerase I subunit rpa1	2.00869
G38753|TU63518	uncharacterized protein LOC104247306 isoform X1	-2.20267	G21222|TU34690	probable anion transporter 6, chloroplastic isoform X1	-2.4065	G28246|TU46299	protein trichome birefringence-like 19	2.00863
G7071|TU11673	very-long-chain enoyl-CoA reductase-like	-2.20454	G30787|TU50470	glucan endo-1,3-beta-D-glucosidase isoform X2	-2.40952	G47073|TU75771	uncharacterized protein LOC105157495	2.0086
G4038|TU6651	uncharacterized protein LOC104110222	-2.2079	G40395|TU66266	chromatin-remodeling complex subunit ies6	-2.4099	G16464|TU26898	beta-glucosidase 40	2.0077
G19949|TU32626	unchracterized protein	-2.2091	G17788|TU29087	AINTEGUMENTA homolog	-2.41044	G1289|TU2152	histone-lysine N-methyltransferase ATX4	2.00764
G8761|TU14412	protein ALWAYS EARLY 3 isoform X1	-2.20999	G14950|TU24385	glycerate dehydrogenase	-2.41046	G42998|TU70017	casein kinase I isoform delta-like	2.00712
G16357|TU26694	putative calcium-transporting ATPase 11, plasma membrane-type	-2.20999	G4229|TU6972	uncharacterized protein LOC102597311 isoform X1	-2.4138	G3019|TU4975	syntaxin-121-like	2.00594
G7182|TU11836	proline-, glutamic acid- and leucine-rich protein 1 isoform X1	-2.21058	G5529|TU9122	chitinase 4-like	-2.41504	G24370|TU39939	squamosa promoter-binding-like protein 12-like isoform X1	2.0059
G2610|TU4334	uncharacterized protein LOC104225494 isoform X1	-2.21063	G14263|TU23295	mavicyanin-like	-2.4158	G38301|TU62770	uridine 5'-monophosphate synthase	2.0059
G34502|TU56577	feruloyl CoA ortho-hydroxylase 1-like	-2.21277	G44823|TU72467	unchracterized protein	-2.41927	G28491|TU46703	protease Do-like 8, chloroplastic-like	2.00412
G8826|TU14525	transmembrane emp24 domain-containing protein p24delta3-like isoform X1	-2.21316	G46896|TU75499	protein REVEILLE 6-like isoform X1	-2.42473	G41043|TU67191	unchracterized protein	2.00343
G25494|TU41864	acetyl-CoA acetyltransferase, cytosolic 1	-2.21429	G19893|TU32540	peptidyl-prolyl cis-trans isomerase CYP65	-2.42614	G30879|TU50628	peroxidase cevi16	2.0033
G38292|TU62753	zinc finger protein CONSTANS-LIKE 13 isoform X1	-2.21473	G19285|TU31515	KH domain-containing protein At4g18375-like	-2.42762	G29617|TU48551	deSI-like protein At4g17486	2.0019
G28480|TU46688	mitochondrial import inner membrane translocase subunit TIM44-2-like	-2.21501	G35149|TU57630	nuclear pore complex protein Nup155	-2.42794	G37389|TU61256	RING finger and CHY zinc finger domain-containing protein 1	2.0016
G13203|TU21625	unchracterized protein	-2.2152	G12969|TU21259	protein ACCUMULATION AND REPLICATION OF CHLOROPLASTS 6, chloroplastic	-2.42894	G17952|TU29317	L-ascorbate oxidase	2.00115
G7740|TU12750	uncharacterized protein LOC104113479	-2.21555	G14856|TU24229	type A response regulator RRA9	-2.42965	G28690|TU47062	uncharacterized protein LOC104228893	2.00113
G29232|TU47954	plastidial pyruvate kinase 2	-2.21576	G29584|TU48506	rac-like GTP-binding protein ARAC1	-2.43069	G37405|TU61273	probable aquaporin TIP1-1	2.00088
G41470|TU67816	putative late blight resistance protein homolog R1C-3	-2.21871	G36403|TU59704	probable LRR receptor-like serine/threonine-protein kinase At3g47570	-2.43107	G36868|TU60458	putative late blight resistance protein homolog R1B-14	2.00072
G5314|TU8775	uncharacterized protein LOC104243826 isoform X1	-2.21986	G26400|TU43351	SWI/SNF complex subunit SWI3A isoform X1	-2.43307	G14272|TU23308	early nodulin-93-like	-2.00012
G48997|TU78679	uncharacterized protein LOC104235500	-2.2203	G22039|TU36022	protein SDE2 homolog	-2.43514	G16185|TU26424	probable glutathione S-transferase	-2.00086
G14951|TU24378	uncharacterized protein LOC104085318 isoform X1	-2.22112	G14060|TU22964	unchracterized protein	-2.43901	G5004|TU8265	molybdenum cofactor sulfurase {ECO:0000255|HAMAP-Rule:MF_03050} isoform X1	-2.00102
G34342|TU56310	transcription factor DIVARICATA	-2.22123	G30887|TU50643	peroxidase N1-like	-2.44134	G30747|TU50399	thioredoxin domain-containing protein 9 homolog	-2.00156
G14410|TU23527	cytokinin riboside 5'-monophosphate phosphoribohydrolase LOG8	-2.22165	G8391|TU13798	uncharacterized protein LOC101259095 isoform X1	-2.4427	G48448|TU77829	cyclin-L1-1	-2.00158
G31035|TU50877	mitotic spindle assembly checkpoint protein MAD1-like	-2.22183	G22065|TU36065	uncharacterized protein LOC104096080 isoform X1	-2.44358	G16491|TU26936	Werner Syndrome-like exonuclease isoform X1	-2.00284
G19933|TU32605	uncharacterized protein LOC104085318 isoform X1	-2.22228	G34700|TU56891	phosphoenolpyruvate carboxylase	-2.44407	G35897|TU58856	uncharacterized protein LOC104110118	-2.00319
G7561|TU12435	CAAX prenyl protease 1 homolog	-2.22388	G28834|TU47292	cationic peroxidase 1-like	-2.44455	G14276|TU23312	uncharacterized protein LOC101243975 isoform X1	-2.00346
G3657|TU6007	Putative uncharacterized protein	-2.22617	G23421|TU38302	aconitate hydratase, cytoplasmic	-2.44683	G24625|TU40370	Fructose-bisphosphate aldolase	-2.00501
G23244|TU38026	ABC transporter A family member 2	-2.22677	G41226|TU67452	mannose-6-phosphate isomerase 2-like	-2.44746	G17893|TU29237	amino acid permease 6-like	-2.00595
G6920|TU11423	peroxisomal	-2.22741	G14950|TU24377	glycerate dehydrogenase	-2.44915	G14011|TU22880	Uncharacterized protein	-2.00611
G14302|TU23353	uncharacterized protein LOC104109628 isoform X2	-2.2276	G27160|TU44572	unchracterized protein	-2.44966	G8957|TU14785	DNA topoisomerase 3-beta isoform X1	-2.00628
G22951|TU37547	protein IN2-1 homolog B-like isoform X1	-2.22827	G38931|TU63847	2-aminoethanethiol dioxygenase isoform X2	-2.45215	G47177|TU75939	cellulose synthase-like protein CslE	-2.00669
G14633|TU23887	O-acyltransferase WSD1-like isoform X1	-2.23159	G36881|TU60476	serine/threonine-protein kinase TOR isoform X1	-2.45597	G3306|TU5424	D-lactate dehydrogenase	-2.00769
G44852|TU72505	MATE efflux family protein 9-like	-2.23335	G13905|TU22713	cysteine-rich receptor-like protein kinase 10 isoform X1	-2.4584	G30567|TU50079	thioredoxin-like 2, chloroplastic	-2.00858
G34374|TU56376	photosystem I subunit O-like	-2.23349	G20682|TU33806	Putative uncharacterized protein	-2.45881	G47078|TU75776	unchracterized protein	-2.00938
G1528|TU2580	tRNA	-2.23529	G9468|TU15547	bifunctional aspartokinase/homoserine dehydrogenase 1, chloroplastic-like	-2.46181	G25780|TU42322	unchracterized protein	-2.01018
G31565|TU51769	putative serine/threonine-protein kinase {ECO:0000250|UniProtKB:Q9FE20, ECO:0000303|Ref.2}	-2.23559	G32612|TU53417	probable purine permease 10 isoform X1	-2.46242	G17135|TU28032	copper-containing amine oxidase	-2.01236
G20934|TU34227	RNA-binding protein 42-like	-2.23865	G23725|TU38837	Putative uncharacterized protein	-2.46294	G36334|TU59593	ethylene-responsive transcription factor ERF003-like	-2.01448
G20934|TU34228	RNA-binding protein 42-like	-2.23865	G44174|TU71599	basic leucine zipper 61-like	-2.46297	G12721|TU20865	FKBP12-interacting protein of 37 kDa, partial	-2.01463
G27055|TU44411	major facilitator superfamily domain-containing protein 12-like	-2.2391	G7788|TU12829	homeobox-leucine zipper protein ATHB-15-like	-2.46353	G4993|TU8244	molybdenum cofactor sulfurase	-2.01582
G18471|TU30166	unchracterized protein	-2.24001	G40684|TU66681	nucleolin-like isoform X1	-2.46588	G40494|TU66410	deoxyribodipyrimidine photo-lyase	-2.0171
G23858|TU39058	thiamine thiazole synthase, chloroplastic {ECO:0000255|HAMAP-Rule:MF_03158}	-2.24266	G23591|TU38608	uncharacterized protein LOC104103838 isoform X3	-2.46613	G37076|TU60791	DEAD-box ATP-dependent RNA helicase 5	-2.01751
G40892|TU66991	unchracterized protein	-2.24315	G17321|TU28339	long-chain-alcohol oxidase FAO4A-like	-2.46815	G38782|TU63558	protein SRG1-like	-2.01763
G38373|TU62899	protein polybromo-1-like	-2.24417	G34243|TU56154	uncharacterized protein LOC104113383 isoform X1	-2.46993	G15843|TU25888	uncharacterized protein LOC104092991	-2.01854
G17015|TU27828	uncharacterized protein LOC104249322 isoform X1	-2.24501	G8048|TU13263	uncharacterized protein LOC104094389	-2.47097	G25910|TU42517	vacuolar cation/proton exchanger 3-like	-2.01929
G24165|TU39574	Uncharacterized protein	-2.24568	G32750|TU53643	unchracterized protein	-2.47268	G6702|TU11044	WD-40 repeat-containing protein MSI4-like	-2.01953
G36348|TU59614	HVA22-like protein k	-2.24584	G30365|TU49780	TMV resistance protein N-like	-2.47354	G2599|TU4321	Starch branching enzyme II	-2.02074
G38311|TU62798	O-acyltransferase WSD1-like	-2.24781	G6920|TU11424	peroxisomal	-2.47892	G41515|TU67881	uncharacterized protein At4g37920, chloroplastic	-2.02136
G42615|TU69471	probable LRR receptor-like serine/threonine-protein kinase At5g63710-like isoform X1	-2.24884	G45449|TU73366	bifunctional aspartokinase/homoserine dehydrogenase 1, chloroplastic-like isoform X1	-2.48051	G10503|TU17305	putative tRNA pseudouridine synthase isoform X2	-2.02224
G7717|TU12705	K	-2.24993	G6361|TU10483	zeaxanthin epoxidase, chloroplastic	-2.48345	G34429|TU56463	serine/threonine-protein kinase TOR isoform X1	-2.02247
G16436|TU26845	7-hydroxymethyl chlorophyll a reductase, chloroplastic	-2.25154	G11504|TU18965	acetate/butyrate--CoA ligase AAE7, peroxisomal-like	-2.48573	G25118|TU41218	uncharacterized protein LOC104106768 isoform X1	-2.02262
G8218|TU13532	Putative chloroplast RNA helicase VDL isoform 1	-2.25319	G2300|TU3829	uncharacterized protein LOC104097602	-2.48808	G26226|TU43039	rhodanese-like domain-containing protein 9, chloroplastic	-2.02369
G17870|TU29205	F-box/FBD/LRR-repeat protein At1g13570-like	-2.25371	G27231|TU44669	unchracterized protein	-2.48878	G20650|TU33751	ankyrin-3-like	-2.02409
G5155|TU8482	phosphoglucan phosphatase LSF1, chloroplastic	-2.25417	G12868|TU21089	mitochondrial Rho GTPase 1-like	-2.49284	G2919|TU4811	cytochrome P450 76A2-like	-2.02629
G30118|TU49344	Plastid omega-3 desaturase FAD7/8	-2.25484	G26007|TU42679	protein ZINC INDUCED FACILITATOR-LIKE 1-like	-2.49715	G39597|TU64970	Uncharacterized protein	-2.02739
G9409|TU15456	uncharacterized protein LOC104235118	-2.25488	G4343|TU7184	phototropin-2	-2.49928	G32349|TU52999	uncharacterized LOC102589265	-2.02841
G48877|TU78472	pelota	-2.25516	G17204|TU28153	uncharacterized protein LOC104089457 isoform X1	-2.50239	G21123|TU34530	uncharacterized protein LOC104104586	-2.02864
G37043|TU60748	probable 3-beta-hydroxysteroid-Delta	-2.2564	G16821|TU27483	uncharacterized protein LOC104240752 isoform X1	-2.50501	G40493|TU66409	15.4 kDa class V heat shock protein	-2.02901
G35428|TU58093	lysosomal beta glucosidase-like	-2.2569	G2194|TU3641	acetyl-CoA carboxylase 1-like	-2.51096	G41058|TU67212	unchracterized protein	-2.02952
G17019|TU27835	uncharacterized protein LOC104249147	-2.25893	G29560|TU48473	protein DA1-like	-2.51259	G11772|TU19383	TBC1 domain family member 13	-2.03083
G24318|TU39863	uncharacterized protein LOC104213361	-2.26131	G46689|TU75177	extra-large guanine nucleotide-binding protein 1	-2.51321	G22634|TU37035	Predicted protein	-2.03089
G7662|TU12611	RNA-binding protein Nova-1-like isoform X1	-2.26212	G37107|TU60835	cytochrome b5-like	-2.51412	G35376|TU58009	NAC domain-containing protein 89-like	-2.0309
G1308|TU2183	non-symbiotic hemoglobin 2	-2.26227	G43577|TU70806	uncharacterized protein LOC104087878 isoform X1	-2.51475	G48443|TU77823	ethylene-responsive transcription factor ERF003-like	-2.03326
G474|TU788	uncharacterized protein LOC104216579 isoform X1	-2.26259	G31496|TU51637	serine carboxypeptidase-like 31 isoform X1	-2.51903	G22555|TU36884	cellulose synthase-like protein E6	-2.03362
G25474|TU41833	uncharacterized protein LOC104102095	-2.26377	G33048|TU54133	ankyrin repeat-containing protein At5g02620-like	-2.51913	G44427|TU71943	unchracterized protein	-2.03481
G16327|TU26649	uncharacterized protein LOC104223441	-2.26421	G2822|TU4655	DNA gyrase subunit A, chloroplastic/mitochondrial isoform X1	-2.52221	G20399|TU33324	DNA-directed RNA polymerase III subunit rpc1	-2.0351
G958|TU1580	probable nucleoside diphosphate kinase 5	-2.26499	G5854|TU9647	uncharacterized protein LOC105176404	-2.52308	G30670|TU50261	uncharacterized protein LOC104220214	-2.03583
G27258|TU44710	short-chain dehydrogenase TIC 32, chloroplastic-like	-2.26508	G35450|TU58124	lysosomal beta glucosidase-like	-2.53	G36437|TU59754	uncharacterized protein LOC104108165, partial	-2.03628
G19623|TU32096	folate transporter 1, chloroplastic isoform X2	-2.26511	G36550|TU59939	L-cysteine desulfhydrase	-2.53051	G21962|TU35915	alcohol dehydrogenase-like 6	-2.0367
G316|TU548	uncharacterized protein LOC104242064 isoform X1	-2.26522	G42271|TU68989	ATP-dependent RNA helicase SUPV3L1, mitochondrial	-2.53208	G48345|TU77666	uncharacterized protein LOC104114152	-2.03763
G48591|TU78033	F23N19.13	-2.26951	G6333|TU10449	filament-like plant protein 7 isoform X1	-2.53229	G27705|TU45440	stress enhanced protein 2, chloroplastic	-2.03801
G43562|TU70787	external alternative NAD	-2.26993	G34824|TU57124	unchracterized protein	-2.53239	G41942|TU68514	beta-galactosidase 5	-2.03865
G21724|TU35507	probable methyltransferase PMT23	-2.27065	G48591|TU78033	F23N19.13	-2.53864	G25041|TU41093	protein TRANSPARENT TESTA 12-like	-2.03926
G48025|TU77180	vinorine synthase-like	-2.27112	G22351|TU36532	aldehyde dehydrogenase family 2 member B4, mitochondrial-like isoform X1	-2.53865	G17882|TU29222	homeobox-leucine zipper protein HAT22-like	-2.04007
G9162|TU15096	uncharacterized protein LOC104098876 isoform X1	-2.2712	G2349|TU3916	protein NRT1/ PTR FAMILY 2.11	-2.53946	G18373|TU30014	probable lysine--tRNA ligase, cytoplasmic	-2.04094
G12447|TU20461	homogentisate phytyltransferase 1, chloroplastic-like isoform X1	-2.27134	G34986|TU57379	unchracterized protein	-2.54628	G38033|TU62290	carotenoid cleavage dioxygenase 7, chloroplastic	-2.04095
G23585|TU38597	uncharacterized protein LOC102594467 isoform X1	-2.2727	G49032|TU78732	aquaporin PIP2-1-like	-2.54721	G23239|TU38009	protein RIC1 homolog	-2.04335
G22568|TU36909	probable 28S rRNA	-2.27314	G29623|TU48561	putative glucose-6-phosphate 1-epimerase	-2.54729	G26243|TU43066	uncharacterized protein LOC104244827	-2.04362
G13032|TU21362	uncharacterized protein LOC104116169 isoform X1	-2.27345	G40796|TU66855	Putative uncharacterized protein	-2.54741	G35798|TU58689	uncharacterized protein LOC104100151	-2.04542
G7266|TU11969	putative ABC1 protein At2g40090	-2.27392	G34875|TU57206	type A response regulator RRA3	-2.54804	G30422|TU49863	diacylglycerol O-acyltransferase 1-like	-2.04559
G21788|TU35609	unchracterized protein	-2.27453	G16430|TU26830	UPF0420 protein C16orf58 homolog	-2.55015	G33263|TU54534	zinc finger protein NUTCRACKER-like	-2.04661
G22403|TU36623	uncharacterized protein LOC104247293 isoform X1	-2.27502	G36860|TU60444	dihydrolipoyllysine-residue acetyltransferase component 4 of pyruvate dehydrogenase complex, chloroplastic-like isoform X1	-2.5516	G33099|TU54233	cation transport regulator-like protein 2-like isoform X1	-2.04706
G27335|TU44827	glutamate--cysteine ligase, chloroplastic	-2.27621	G36620|TU60061	probable LRR receptor-like serine/threonine-protein kinase RKF3	-2.55323	G18740|TU30611	IAA-amino acid hydrolase ILR1-like 4-like	-2.04742
G23733|TU38852	vacuolar amino acid transporter 1 isoform X1	-2.27625	G19372|TU31656	uncharacterized membrane protein At3g27390	-2.55513	G40917|TU67019	uncharacterized protein LOC104098761	-2.0484
G22233|TU36337	probable protein S-acyltransferase 15	-2.27653	G17911|TU29261	LOW QUALITY PROTEIN: WD repeat-containing protein 11	-2.55519	G28636|TU46958	unchracterized protein	-2.05063
G28028|TU45958	uncharacterized protein LOC104646174	-2.27716	G9861|TU16209	Putative uncharacterized protein	-2.5553	G1462|TU2467	secretory carrier-associated membrane protein 4 isoform X1	-2.05091
G22544|TU36862	SEC14 cytosolic factor-like	-2.27742	G11680|TU19236	unchracterized protein	-2.55679	G29839|TU48899	unchracterized protein	-2.05149
G27086|TU44457	unchracterized protein	-2.2776	G25428|TU41752	GDSL esterase/lipase At1g28600-like	-2.55689	G9186|TU15132	unchracterized protein	-2.0519
G32977|TU54012	Rieske FeS	-2.27826	G34956|TU57332	methylecgonone reductase-like	-2.55696	G9718|TU15975	probable disease resistance protein At4g27220	-2.052
G3089|TU5084	serine/arginine-rich splicing factor SR30 isoform X1	-2.27866	G32161|TU52717	unchracterized protein	-2.56213	G47095|TU75803	cullin-associated NEDD8-dissociated protein 1-like	-2.05227
G16413|TU26798	unchracterized protein	-2.27949	G48411|TU77776	SERK3A	-2.56364	G4159|TU6859	ankyrin repeat domain-containing protein 6	-2.05269
G44435|TU71953	uncharacterized protein LOC104100872	-2.28008	G4797|TU7912	Putative uncharacterized protein	-2.56442	G33334|TU54656	Uncharacterized protein	-2.05286
G36690|TU60176	exonuclease DPD1, chloroplastic/mitochondrial	-2.2829	G28373|TU46517	splicing factor, suppressor of white-apricot homolog isoform X1	-2.57243	G8207|TU13517	putative auxin efflux carrier component 8	-2.0532
G26598|TU43701	FAD synthase-like	-2.28466	G33602|TU55088	unchracterized protein	-2.57556	G44895|TU72572	putative auxin efflux carrier component 8	-2.0532
G12363|TU20305	GTP-binding nuclear protein Ran-3-like	-2.28507	G435|TU725	endoribonuclease Dicer homolog 1 isoform X1	-2.5769	G43983|TU71349	DNA-directed RNA polymerase I subunit rpa1	-2.05321
G42091|TU68732	uncharacterized protein At3g15000, mitochondrial-like	-2.28611	G16284|TU26572	ribosomal protein S25	-2.58019	G19349|TU31619	8-hydroxygeraniol dehydrogenase-like, partial	-2.05368
G47036|TU75703	unchracterized protein	-2.28725	G25172|TU41297	equilibrative nucleotide transporter 3-like	-2.58595	G551|TU916	protein trichome berefringence-like 7	-2.05399
G47011|TU75667	protein GUCD1 isoform X4	-2.28985	G548|TU910	mRNA-capping enzyme-like isoform X1	-2.58715	G9804|TU16112	unchracterized protein	-2.05402
G48293|TU77587	phospholipase D p1-like isoform X1	-2.29	G38990|TU63950	EG45-like domain containing protein	-2.58797	G4237|TU6985	putative tRNA pseudouridine synthase Pus10-like	-2.05422
G41975|TU68564	peroxisome biogenesis protein 22-like	-2.29388	G4741|TU7827	G-protein coupled receptor 1 isoform X1	-2.58913	G6987|TU11534	pentatricopeptide repeat-containing protein At3g18020	-2.05489
G18813|TU30724	ABC transporter B family member 26, chloroplastic	-2.29443	G8218|TU13532	Putative chloroplast RNA helicase VDL isoform 1	-2.59384	G11803|TU19432	protein timeless homolog	-2.05489
G45234|TU73058	uncharacterized protein LOC105158905	-2.2956	G42391|TU69157	retinoblastoma-related protein	-2.59455	G4968|TU8185	uncharacterized protein LOC101253506	-2.05493
G22012|TU35982	40S ribosomal protein S12-like	-2.29716	G37053|TU60762	pleckstrin homology domain-containing protein 1-like	-2.59666	G8944|TU14753	putative late blight resistance protein homolog R1B-14	-2.05538
G46964|TU75587	unchracterized protein	-2.29727	G119|TU202	geraniol 8-hydroxylase-like	-2.59966	G23877|TU39085	probable beta-1,3-galactosyltransferase 14	-2.05582
G23634|TU38693	leucine-rich repeat receptor-like protein CLAVATA2	-2.29853	G18807|TU30710	protein NRT1/ PTR FAMILY 2.13 isoform X1	-2.6001	G17264|TU28249	LOW QUALITY PROTEIN: G-type lectin S-receptor-like serine/threonine-protein kinase CES101	-2.05627
G39070|TU64091	serine carboxypeptidase-like 27	-2.29904	G38343|TU62852	unchracterized protein	-2.60235	G8651|TU14236	uncharacterized protein LOC102583905	-2.05678
G23392|TU38266	uncharacterized protein LOC105157130	-2.29905	G30494|TU49967	unchracterized protein	-2.60559	G12320|TU20235	unchracterized protein	-2.05686
G13978|TU22825	protein NLP5-like	-2.30141	G19627|TU32108	beta-galactosidase 3	-2.60631	G12096|TU19877	phosphoinositide phosphatase SAC1-like	-2.05771
G29522|TU48402	probable 6-phosphogluconolactonase 4, chloroplastic	-2.30142	G35352|TU57964	probable serine/threonine-protein kinase NAK isoform X1	-2.6084	G36587|TU60002	uncharacterized protein LOC104089035	-2.05908
G29338|TU48132	unchracterized protein	-2.30295	G26365|TU43288	glutamate dehydrogenase B	-2.61529	G23578|TU38577	long chain acyl-CoA synthetase 8-like	-2.06
G27|TU42	uncharacterized protein LOC102597543	-2.30437	G8635|TU14212	actin-depolymerizing factor	-2.61757	G27601|TU45270	uncharacterized aarF domain-containing protein kinase At1g79600, chloroplastic	-2.06017
G14263|TU23295	mavicyanin-like	-2.30442	G41962|TU68541	potassium channel KAT3-like	-2.61824	G1581|TU2670	chaperone protein dnaJ 11, chloroplastic-like	-2.0615
G19775|TU32351	Uncharacterized protein	-2.30761	G14024|TU22897	myosin-2-like	-2.61949	G30518|TU49998	thioredoxin-like 2, chloroplastic	-2.06173
G6337|TU10453	zeaxanthin epoxidase	-2.30818	G47289|TU76122	Hydroxyproline-rich preprosystemin	-2.62076	G3544|TU5813	aspartate aminotransferase, chloroplastic-like isoform X1	-2.06188
G15647|TU25569	uncharacterized protein LOC104243745	-2.30978	G37015|TU60701	unchracterized protein	-2.62125	G15622|TU25523	Putative uncharacterized protein	-2.06397
G33067|TU54180	uncharacterized protein LOC104111941	-2.3119	G45832|TU73899	ribokinase-like isoform X1	-2.62334	G44434|TU71951	Putative transposase	-2.06783
G25686|TU42165	BEL1-like homeodomain protein 9, partial	-2.31331	G17417|TU28496	vesicle-associated protein 2-1-like	-2.62477	G30186|TU49478	UDP-glucuronic acid decarboxylase 5-like	-2.06942
G10159|TU16699	unchracterized protein	-2.31494	G6905|TU11396	phi-1	-2.63024	G28411|TU46574	UDP-glycosyltransferase 83A1-like	-2.06952
G6407|TU10568	peroxisome biogenesis protein 2-like isoform X1	-2.31607	G45144|TU72938	ATP-dependent DNA helicase 2 subunit KU80	-2.6316	G37934|TU62122	BAG family molecular chaperone regulator 6-like	-2.06958
G41717|TU68198	probable ADP-ribosylation factor GTPase-activating protein AGD14-like	-2.31729	G43610|TU70845	2-aminoethanethiol dioxygenase-like isoform 2	-2.63265	G13199|TU21619	tetraketide alpha-pyrone reductase 1	-2.07021
G1085|TU1795	protein wings apart-like	-2.31743	G14130|TU23085	cold-regulated 413 inner membrane protein 2, chloroplastic	-2.63489	G28789|TU47215	pyridine nucleotide-disulfide oxidoreductase domain-containing protein 2	-2.07025
G30586|TU50112	protein YIPF5 homolog	-2.3179	G6435|TU10607	uncharacterized protein LOC104234428	-2.64627	G33012|TU54062	glyceraldehyde-3-phosphate dehydrogenase B, chloroplastic	-2.07046
G36402|TU59703	unchracterized protein	-2.32071	G39948|TU65542	unchracterized protein	-2.64687	G15572|TU25436	microtubule-associated protein TORTIFOLIA1	-2.0714
G1825|TU3064	unchracterized protein	-2.32109	G46488|TU74871	UDP-glucose:flavonoid: 3-O-glucosyltransferase	-2.64916	G1729|TU2895	Uncharacterized protein	-2.07143
G46811|TU75364	uncharacterized protein LOC104237476	-2.32193	G20300|TU33176	uncharacterized protein LOC102585322	-2.65064	G36639|TU60098	mitogen-activated protein kinase homolog NTF4	-2.07181
G26601|TU43709	ABC transporter B family member 1	-2.32193	G47232|TU76018	uncharacterized protein LOC105163000 isoform X1	-2.65551	G22164|TU36235	uncharacterized protein LOC104218281	-2.07292
G16135|TU26350	heme-binding protein 2	-2.32193	G21122|TU34529	trans-resveratrol di-O-methyltransferase-like	-2.65617	G30519|TU50000	Uncharacterized protein	-2.073
G8959|TU14788	sn1-specific diacylglycerol lipase beta isoform X1	-2.32293	G36944|TU60592	probable serine/threonine-protein kinase Cx32, chloroplastic	-2.65951	G10668|TU17580	ribosomal protein L5, partial	-2.0732
G34857|TU57178	cellulose synthase A catalytic subunit 1	-2.32558	G28133|TU46114	transcription factor bHLH93-like	-2.66065	G25665|TU42141	probable protein S-acyltransferase 16	-2.07333
G48022|TU77177	defensin Lc-def {ECO:0000303|PubMed:18468512, ECO:0000312|EMBL:ABP04037.1}-like	-2.33121	G22090|TU36105	uncharacterized protein LOC105158013	-2.66111	G39002|TU63974	probable LRR receptor-like serine/threonine-protein kinase At1g56140 isoform X1	-2.07357
G24931|TU40901	aminomethyltransferase, mitochondrial isoform X1	-2.33582	G47729|TU76743	uncharacterized protein LOC101258524	-2.66368	G189|TU322	coiled-coil domain-containing protein 86	-2.07444
G31295|TU51309	thioredoxin-like protein CXXS1	-2.3363	G3462|TU5679	putative methyltransferase DDB_G0268948	-2.66668	G1534|TU2586	subtilisin-like protease SBT5.3	-2.07606
G7368|TU12128	50S ribosomal protein L4, chloroplastic	-2.33645	G29009|TU47585	beta-carotene isomerase D27, chloroplastic	-2.66888	G3539|TU5801	uncharacterized protein LOC104096659	-2.07939
G36523|TU59897	uncharacterized protein LOC101256453	-2.33646	G44551|TU72105	Predicted protein	-2.67073	G19662|TU32170	TMV resistance protein N-like isoform X1	-2.08179
G1643|TU2751	unchracterized protein	-2.34218	G47718|TU76727	heat shock factor protein HSF30 isoform X1	-2.67165	G22315|TU36479	uncharacterized protein LOC105157190 isoform X1	-2.08215
G4865|TU8018	uncharacterized protein LOC104225020	-2.34395	G39115|TU64164	protein PHR1-LIKE 1-like isoform X1	-2.67233	G5767|TU9505	potassium channel SKOR-like	-2.08307
G47847|TU76911	unchracterized protein	-2.34488	G23686|TU38783	MLO1	-2.6734	G37373|TU61228	magnesium transporter MRS2-11, chloroplastic isoform X1	-2.08381
G25846|TU42416	Lipid transfer protein 1	-2.34522	G2656|TU4411	IAA-amino acid hydrolase ILR1-like 6-like	-2.67377	G161|TU267	methylesterase	-2.08387
G14920|TU24333	Uncharacterized protein	-2.34555	G38678|TU63397	DSC E3 ubiquitin ligase complex subunit 1-like isoform X1	-2.6755	G25664|TU42136	grpE protein homolog, mitochondrial isoform X1	-2.08607
G28927|TU47446	unchracterized protein	-2.34746	G3868|TU6386	protein trichome birefringence-like 35	-2.67682	G28697|TU47074	3-dehydroquinate synthase, chloroplastic	-2.08679
G37293|TU61108	serine carboxypeptidase-like	-2.3478	G693|TU1153	sodium-dependent phosphate transport protein 1, chloroplastic	-2.67794	G36751|TU60260	15 kDa selenoprotein	-2.08925
G3828|TU6317	pre-rRNA-processing protein ESF1	-2.34811	G1373|TU2304	pentatricopeptide repeat-containing protein At5g09450, mitochondrial	-2.68307	G13236|TU21673	small subunit processome component 20 homolog	-2.08964
G48160|TU77381	unchracterized protein	-2.34841	G33043|TU54127	pectinesterase 31-like	-2.68333	G41019|TU67161	rop guanine nucleotide exchange factor 1-like	-2.09041
G21316|TU34844	Putative uncharacterized protein	-2.35117	G38002|TU62238	unchracterized protein	-2.68681	G28092|TU46054	caffeoylshikimate esterase	-2.09069
G31498|TU51639	pentatricopeptide repeat-containing protein At5g02830, chloroplastic	-2.3532	G10684|TU17602	ribonuclease 2-like isoform X2	-2.68979	G3912|TU6458	Putative metallothionin 2	-2.0907
G43028|TU70059	uncharacterized protein LOC104234287	-2.35324	G12548|TU20605	zeaxanthin epoxidase, chloroplastic-like	-2.6948	G33410|TU54764	F-box/kelch-repeat protein OR23	-2.09084
G23348|TU38197	uncharacterized protein LOC101248592	-2.35379	G41269|TU67525	LOB domain-containing protein 4-like	-2.69488	G16468|TU26903	unchracterized protein	-2.09112
G42131|TU68790	alcohol dehydrogenase 1	-2.35476	G25734|TU42240	SlArf/Xyl4	-2.70197	G35168|TU57660	ATP-dependent RNA helicase DHX36	-2.09213
G38020|TU62271	cyclin-U2-1-like	-2.35509	G88|TU158	peptidyl-prolyl cis-trans isomerase CYP21-3, mitochondrial-like	-2.70326	G16622|TU27170	probable receptor-like serine/threonine-protein kinase At5g57670	-2.09288
G22368|TU36564	O-acetyl-ADP-ribose deacetylase MACROD2 isoform X2	-2.3553	G19713|TU32253	3-dehydroquinate synthase, chloroplastic	-2.70683	G6104|TU10076	uncharacterized protein LOC104216043 isoform X1	-2.09335
G16716|TU27328	probable methyltransferase PMT10	-2.35921	G12908|TU21166	AP-2 complex subunit mu-like	-2.70867	G8598|TU14140	Proteinase inhibitor SPLTI-a	-2.09416
G32063|TU52570	Glutaredoxin	-2.36274	G22680|TU37114	probable protein phosphatase 2C 55-like	-2.7148	G1748|TU2933	photosystem I subunit III precursor	-2.09505
G37638|TU61659	protein kinase 2B, chloroplastic-like	-2.36299	G3770|TU6213	pirin-like protein	-2.72081	G18010|TU29413	unchracterized protein	-2.09535
G15949|TU26056	unchracterized protein	-2.36307	G8830|TU14544	topless-related protein 3-like isoform X1	-2.72098	G2110|TU3509	unchracterized protein	-2.09546
G37384|TU61243	unchracterized protein	-2.36688	G47121|TU75842	ATP-dependent zinc metalloprotease FtsH {ECO:0000255|HAMAP-Rule:MF_01458}	-2.72136	G1467|TU2472	phosphoribulokinase, chloroplastic-like	-2.09635
G11758|TU19359	probable E3 ubiquitin-protein ligase RNF217	-2.36849	G3892|TU6423	rhodanese-like domain-containing protein 10	-2.72437	G22915|TU37479	protein DJ-1 homolog B	-2.0966
G23949|TU39197	cytochrome P450 CYP72A219-like	-2.36918	G34115|TU55950	probable plastid-lipid-associated protein 12, chloroplastic	-2.72601	G21217|TU34681	unchracterized protein	-2.09681
G25809|TU42364	importin-11	-2.36978	G35200|TU57709	Uncharacterized protein	-2.72614	G42358|TU69109	Putative uncharacterized protein	-2.0978
G34243|TU56153	uncharacterized protein LOC102578643	-2.37032	G29387|TU48202	TOM1-like protein 2	-2.72861	G1699|TU2856	protein IQ-DOMAIN 32-like	-2.09797
G18604|TU30397	putative SWI/SNF-related matrix-associated actin-dependent regulator of chromatin subfamily A member 3-like 3	-2.37148	G14398|TU23507	probable ATP-dependent RNA helicase DHX35 isoform X2	-2.72946	G24021|TU39320	ATP-dependent Clp protease ATP-binding subunit clpX-like, mitochondrial	-2.09799
G6690|TU11027	transcription initiation factor TFIID subunit 7	-2.37148	G7321|TU12059	reticulon-like protein B16 isoform X1	-2.73061	G23084|TU37764	protein MEI2-like 2	-2.10126
G19567|TU31997	MATE efflux family protein 3, chloroplastic-like isoform X1	-2.37159	G7898|TU13018	uncharacterized protein LOC104218651	-2.73237	G22298|TU36454	unchracterized protein	-2.10175
G24934|TU40904	E3 ubiquitin-protein ligase MBR2-like	-2.37187	G12898|TU21143	Autophagy-related protein	-2.73297	G2597|TU4318	cytochrome P450 76A2-like	-2.10232
G23451|TU38345	probable plastidic glucose transporter 1 isoform X1	-2.37504	G10117|TU16629	pleckstrin homology domain-containing family A member 8	-2.73513	G14291|TU23338	putative ABC transporter C family member 15 isoform X1	-2.10248
G28158|TU46157	unchracterized protein	-2.3761	G45596|TU73564	unchracterized protein	-2.73514	G13032|TU21363	uncharacterized protein LOC104116169 isoform X1	-2.10307
G835|TU1373	DNA-directed RNA polymerases I and III subunit rpac1	-2.3774	G37613|TU61614	uncharacterized protein LOC105156528	-2.73556	G37947|TU62144	ubiquitin-conjugating enzyme E2 28-like	-2.10366
G6848|TU11299	unchracterized protein	-2.37792	G48898|TU78510	serine/threonine-protein kinase tricorner-like	-2.73714	G48265|TU77543	unchracterized protein	-2.10473
G28525|TU46756	Protein kinase	-2.37833	G10850|TU17883	probable histone H2AXb	-2.74108	G4467|TU7391	protein YIPF1 homolog	-2.10479
G44219|TU71658	probable sulfate transporter 3.3	-2.37921	G34733|TU56957	chaperone protein dnaJ 3-like	-2.74163	G38460|TU63047	uncharacterized protein LOC101259144 isoform X1	-2.1053
G36691|TU60179	sodium/hydrogen exchanger 3-like isoform X1	-2.37934	G45025|TU72761	homeobox-leucine zipper protein ATHB-13-like	-2.74576	G30700|TU50317	unchracterized protein	-2.10564
G43220|TU70306	Predicted protein	-2.3802	G31536|TU51702	auxin response factor 3	-2.74634	G45602|TU73571	unchracterized protein	-2.10628
G11763|TU19369	cyclin-dependent kinase E-1-like	-2.38269	G17541|TU28693	endoglucanase 2-like	-2.74806	G20755|TU33933	heat stress transcription factor A-2-like	-2.10641
G1207|TU2004	sporulation protein RMD1	-2.38363	G1356|TU2277	E3 ubiquitin-protein ligase MARCH8	-2.74859	G36951|TU60606	cleavage and polyadenylation specificity factor subunit 2 isoform X1	-2.10675
G5306|TU8759	MLO-like protein 8	-2.38367	G35260|TU57807	root phototropism protein 2-like	-2.75028	G3090|TU5081	homogentisate phytyltransferase 2, chloroplastic-like isoform X1	-2.10706
G32829|TU53760	unchracterized protein	-2.38437	G48768|TU78301	uncharacterized protein LOC104101668	-2.75436	G15897|TU25973	microtubule-associated protein futsch-like	-2.10707
G25600|TU42035	probable anion transporter 3, chloroplastic	-2.3845	G196|TU337	ABC transporter D family member 2, chloroplastic isoform X1	-2.75549	G25741|TU42253	WAT1-related protein At5g07050-like	-2.10718
G4552|TU7532	BTB/POZ domain-containing protein POB1-like	-2.38898	G46853|TU75425	mitochondrial translation optimization protein 1	-2.75914	G248|TU435	probable catabolite repression protein creC-like	-2.10757
G24985|TU40992	armadillo repeat-containing protein 6	-2.3892	G41495|TU67854	Putative uncharacterized protein	-2.76155	G30795|TU50487	outer envelope protein 64, mitochondrial	-2.10828
G22138|TU36183	uncharacterized protein LOC104103049 isoform X1	-2.39023	G25305|TU41538	bifunctional epoxide hydrolase 2-like	-2.76359	G3473|TU5699	condensin complex subunit 1-like	-2.10836
G1115|TU1845	Putative uncharacterized protein	-2.39285	G11576|TU19094	FRIGIDA-like protein 4a-like	-2.76566	G9656|TU15870	probable inactive tRNA-specific adenosine deaminase-like protein 3	-2.10848
G23777|TU38930	rab3 GTPase-activating protein catalytic subunit	-2.3955	G8434|TU13883	autophagy-related protein 9	-2.77522	G47069|TU75766	phosphate transporter PHO1-like	-2.10856
G19713|TU32253	3-dehydroquinate synthase, chloroplastic	-2.39588	G34405|TU56429	tropinone reductase homolog isoform X1	-2.77903	G15653|TU25580	mRNA-decapping enzyme-like protein isoform X1	-2.10949
G24228|TU39694	protein transport protein Sec24-like At4g32640-like	-2.39603	G36485|TU59842	probable inactive receptor kinase At1g48480	-2.77948	G41637|TU68060	thylakoid lumenal 29 kDa protein, chloroplastic	-2.11005
G20630|TU33711	Putative uncharacterized protein	-2.39729	G18754|TU30630	uncharacterized protein LOC104222332	-2.77988	G41992|TU68588	unchracterized protein	-2.11103
G19671|TU32193	transcription factor bHLH68	-2.39752	G24522|TU40191	probable protein phosphatase 2C 60	-2.78086	G18389|TU30040	uncharacterized protein LOC104105325	-2.11164
G5986|TU9870	cellulose synthase A catalytic subunit 2	-2.39779	G23452|TU38349	chitin elicitor receptor kinase 1-like isoform X1	-2.78223	G3569|TU5853	Cystatin	-2.11255
G24421|TU40034	uncharacterized protein LOC104108863	-2.39859	G29148|TU47814	lysine-specific demethylase JMJ25-like	-2.78394	G48100|TU77301	unchracterized protein	-2.11318
G15416|TU25182	DNA repair protein RAD50	-2.39914	G40623|TU66598	uncharacterized protein LOC104088514 isoform X1	-2.79013	G3883|TU6411	Calcineurin B, putative	-2.11343
G15392|TU25143	valine--tRNA ligase, mitochondrial isoform X1	-2.39931	G3571|TU5857	70 kDa peptidyl-prolyl isomerase-like isoform X1	-2.79478	G42195|TU68889	cyprosin-like isoform X1	-2.11459
G45700|TU73712	amino acid permease 3-like	-2.40074	G11548|TU19046	acylamino-acid-releasing enzyme-like isoform X2	-2.80171	G6751|TU11142	DEAD-box ATP-dependent RNA helicase 7	-2.11499
G4348|TU7193	uncharacterized protein LOC104220923 isoform X1	-2.40082	G31740|TU52038	unchracterized protein	-2.80382	G5635|TU9302	uncharacterized protein LOC104093971 isoform X1	-2.11801
G16594|TU27125	probable protein phosphatase 2C 12 isoform X1	-2.40299	G20091|TU32859	uncharacterized protein LOC102601834	-2.80452	G30454|TU49911	uncharacterized protein LOC104092828 isoform X1	-2.11859
G19327|TU31590	uncharacterized protein LOC102592829	-2.40395	G10254|TU16853	unchracterized protein	-2.80483	G3781|TU6239	lipid-transfer protein precursor	-2.11894
G37588|TU61578	protein CLP1 homolog	-2.40529	G19160|TU31319	uncharacterized protein LOC104215470	-2.80991	G322|TU553	unchracterized protein	-2.11936
G44431|TU71948	unchracterized protein	-2.40587	G14005|TU22872	WREBP-2	-2.80994	G23967|TU39232	unchracterized protein	-2.11989
G35726|TU58580	cystein protease inhibitor 2	-2.40735	G13390|TU21910	ribosomal protein L25	-2.81183	G1284|TU2143	serine carboxypeptidase-like 27	-2.11999
G39036|TU64034	random slug protein 5-like	-2.40736	G48186|TU77427	Uncharacterized protein	-2.81278	G1272|TU2123	uncharacterized protein LOC104212331	-2.1209
G9251|TU15236	poly	-2.40772	G18052|TU29478	TRAF-type zinc finger domain-containing protein 1-like	-2.81765	G14582|TU23814	probable glutathione S-transferase	-2.12113
G6455|TU10645	probable tRNA	-2.40823	G22735|TU37209	myosin-2-like isoform X2	-2.81904	G32833|TU53764	unchracterized protein	-2.1216
G553|TU925	transcription initiation factor TFIID subunit 2-like	-2.40963	G25905|TU42510	aspartate aminotransferase, mitochondrial-like isoform X1	-2.82239	G41622|TU68037	UDP-glycosyltransferase 83A1-like	-2.12489
G23278|TU38083	cytochrome P450 CYP82D47-like	-2.40996	G732|TU1217	transcription factor JUNGBRUNNEN 1-like	-2.83438	G20860|TU34123	protein phosphatase 2C 57	-2.12632
G39390|TU64613	uncharacterized protein LOC104223781 isoform X1	-2.41093	G6866|TU11327	putative uncharacterized protein DDB_G0286901	-2.84246	G25291|TU41511	telomerase Cajal body protein 1	-2.12706
G37862|TU62004	leucine aminopeptidase 2, chloroplastic	-2.41334	G38672|TU63387	squamosa promoter-binding-like protein 4	-2.84494	G16331|TU26658	MADS-box transcription factor 23-like	-2.12792
G25734|TU42240	SlArf/Xyl4	-2.4164	G14252|TU23282	probable ATP-dependent RNA helicase DHX35 isoform X1	-2.8518	G25856|TU42431	putative serine/threonine-protein kinase	-2.12803
G29816|TU48855	peroxidase 52-like	-2.41687	G12609|TU20696	extra-large guanine nucleotide-binding protein 3	-2.85848	G30477|TU49945	uncharacterized protein LOC102589426	-2.12807
G45253|TU73082	unchracterized protein	-2.41754	G41262|TU67513	fimbrin-1-like	-2.8627	G24669|TU40459	MADS-box transcription factor 23-like	-2.12829
G35718|TU58567	uncharacterized protein LOC105171688	-2.41878	G47318|TU76167	unchracterized protein	-2.86806	G32993|TU54036	glyceraldehyde-3-phosphate dehydrogenase B, chloroplastic	-2.12841
G36530|TU59908	lysine histidine transporter 1-like	-2.4199	G32857|TU53803	LOW QUALITY PROTEIN: phospholipase D p1-like, partial	-2.87172	G12622|TU20714	CSC1-like protein At1g32090	-2.12849
G47707|TU76709	unchracterized protein	-2.42134	G38307|TU62795	ribose-phosphate pyrophosphokinase 4	-2.87232	G19006|TU31073	probable transmembrane ascorbate ferrireductase 2	-2.12861
G28944|TU47483	PHD finger protein ING2	-2.4226	G12500|TU20538	unchracterized protein	-2.87839	G43201|TU70281	unchracterized protein	-2.12907
G22565|TU36904	unchracterized protein	-2.4233	G21786|TU35607	LRR receptor-like serine/threonine-protein kinase ERL1	-2.88073	G45043|TU72796	guanine nucleotide-binding protein-like 3 homolog	-2.12987
G46419|TU74775	unchracterized protein	-2.42507	G10887|TU17942	peptide chain release factor 1-like, mitochondrial	-2.88101	G28640|TU46970	probable transporter mch1	-2.12996
G27388|TU44923	LOW QUALITY PROTEIN: uncharacterized protein LOC104109460, partial	-2.42526	G2532|TU4220	uncharacterized protein LOC101260965 isoform X1	-2.88429	G8408|TU13849	pre-mRNA-processing protein 40C	-2.13029
G12681|TU20802	3-oxoacyl-	-2.42792	G3087|TU5076	heparan-alpha-glucosaminide N-acetyltransferase isoform X1	-2.88605	G46721|TU75227	uncharacterized protein At1g04910, partial	-2.13176
G15729|TU25715	lysine-specific demethylase JMJ25-like	-2.42903	G28775|TU47189	inactive rhomboid protein 1-like	-2.88645	G19943|TU32617	putative late blight resistance protein homolog R1B-16	-2.13244
G33049|TU54142	TMV resistance protein N-like	-2.43156	G34647|TU56808	unchracterized protein	-2.88761	G6932|TU11441	probable RNA-dependent RNA polymerase 3 isoform X1	-2.13376
G33340|TU54665	uncharacterized protein LOC102603657	-2.43208	G48430|TU77803	calpain-type cysteine protease DEK1, partial	-2.88794	G21676|TU35420	phosphatidylinositol/phosphatidylcholine transfer protein SFH12-like	-2.13448
G22735|TU37204	myosin-2-like isoform X2	-2.43453	G31566|TU51771	putative hydrolase C777.06c	-2.8985	G18987|TU31040	uncharacterized protein LOC105177526	-2.13584
G1850|TU3103	mannan endo-1,4-beta-mannosidase 7-like	-2.4351	G2789|TU4604	unchracterized protein	-2.89874	G26583|TU43678	uncharacterized protein LOC104223588	-2.13655
G25464|TU41816	magnesium transporter MRS2-I isoform X1	-2.43623	G30098|TU49326	uncharacterized protein LOC104105514 isoform X1	-2.90117	G15233|TU24887	electron transfer flavoprotein-ubiquinone oxidoreductase, mitochondrial	-2.13732
G21812|TU35641	uncharacterized protein LOC104213467 isoform X1	-2.43783	G10803|TU17798	Uncharacterized protein	-2.90238	G9801|TU16106	Putative PHD zinc finger protein	-2.13775
G49020|TU78714	cytochrome P450 CYP736A12-like	-2.43857	G7190|TU11850	proline-rich receptor-like protein kinase PERK15	-2.90381	G39494|TU64794	multiple RNA-binding domain-containing protein 1 isoform X1	-2.13777
G45622|TU73604	unchracterized protein	-2.43979	G40236|TU66004	uncharacterized protein LOC102593654 isoform X1	-2.90529	G45437|TU73341	transmembrane protein 64-like	-2.1381
G3422|TU5616	uncharacterized protein At2g41620	-2.44015	G33922|TU55582	phosphoinositide-specific phospholipase C	-2.90628	G29491|TU48347	ATPase family AAA domain-containing protein 3-B-like	-2.13984
G34230|TU56134	uncharacterized protein LOC104225913	-2.44052	G30540|TU50030	uncharacterized protein LOC102599007 isoform X1	-2.91329	G43164|TU70232	cell division cycle and apoptosis regulator protein 1	-2.14142
G3770|TU6215	pirin-like protein	-2.44442	G2917|TU4807	cytochrome P450 76A2-like	-2.91674	G45373|TU73257	unchracterized protein	-2.14217
G48768|TU78301	uncharacterized protein LOC104101668	-2.44541	G48980|TU78656	uncharacterized protein LOC104222989	-2.92027	G24386|TU39968	uncharacterized protein LOC104094178	-2.14243
G36193|TU59352	golgin subfamily B member 1 isoform X1	-2.44667	G32814|TU53736	serine protease SPPA, chloroplastic-like isoform X1	-2.92854	G25390|TU41694	protein SMG7L	-2.14246
G3315|TU5440	subtilisin-like protease SBT5.3 isoform X1	-2.44729	G2752|TU4547	AMP deaminase	-2.92998	G46304|TU74616	uncharacterized protein LOC105163313	-2.143
G16424|TU26820	monoacylglycerol lipase ABHD6-like	-2.45007	G23916|TU39146	uncharacterized protein LOC102598279	-2.93213	G20048|TU32779	zinc finger with UFM1-specific peptidase domain protein	-2.14516
G33603|TU55090	uncharacterized protein LOC104089035	-2.45271	G28673|TU47029	probable magnesium transporter NIPA8 isoform X2	-2.93374	G11339|TU18669	serine/arginine-rich splicing factor SR34A-like isoform X1	-2.14516
G43390|TU70532	unchracterized protein	-2.45644	G34858|TU57179	unchracterized protein	-2.93387	G10290|TU16923	Hop-interacting protein THI012	-2.14531
G32317|TU52953	senescence-specific cysteine protease SAG39-like	-2.45646	G46339|TU74662	uncharacterized protein LOC105179255	-2.93788	G22440|TU36690	unchracterized protein	-2.14539
G6441|TU10621	uncharacterized protein LOC101260906	-2.45744	G40268|TU66064	protein IQ-DOMAIN 1	-2.94276	G20557|TU33589	unchracterized protein	-2.14573
G25236|TU41414	uncharacterized protein LOC104211704	-2.45943	G36240|TU59430	probable peroxygenase 5 isoform X1	-2.94382	G15586|TU25454	uncharacterized protein LOC101257622	-2.14592
G3115|TU5123	protein arginine N-methyltransferase 1.6 isoform X1	-2.46029	G48436|TU77814	uncharacterized protein LOC104111675	-2.94878	G22722|TU37177	cyclic nucleotide-gated ion channel 4	-2.14646
G28395|TU46556	protein RIK-like isoform X1	-2.46202	G13722|TU22442	14-3-3 protein 9	-2.96121	G13564|TU22185	unchracterized protein	-2.14668
G2731|TU4522	unchracterized protein	-2.46566	G11782|TU19402	uncharacterized protein LOC105171522 isoform X1	-2.96457	G28422|TU46592	UDP-glycosyltransferase 83A1-like	-2.14783
G19225|TU31418	inositol hexakisphosphate and diphosphoinositol-pentakisphosphate kinase 2-like	-2.46597	G1745|TU2930	haloacid dehalogenase-like hydrolase domain-containing protein At3g48420-like	-2.97001	G21027|TU34393	unchracterized protein	-2.14821
G20556|TU33588	zinc finger with UFM1-specific peptidase domain protein	-2.466	G39557|TU64892	phagocyte signaling-impaired protein isoform X1	-2.98559	G44701|TU72295	unchracterized protein	-2.1486
G4473|TU7404	riboflavin biosynthesis protein PYRD, chloroplastic-like isoform X1	-2.47131	G39543|TU64869	laccase-3-like	-2.98735	G28516|TU46741	Putative uncharacterized protein	-2.14929
G46645|TU75104	peroxidase 15-like	-2.47179	G7361|TU12109	proteinase inhibitor type-2 CEVI57-like	-2.98776	G37229|TU61010	unchracterized protein	-2.14986
G11996|TU19716	bidirectional sugar transporter N3-like	-2.47381	G33572|TU55021	probable anion transporter 4, chloroplastic isoform X1	-2.99548	G88|TU153	peptidyl-prolyl cis-trans isomerase CYP21-3, mitochondrial-like	-2.15056
G14334|TU23402	cytochrome P450 CYP736A12-like	-2.4747	G20308|TU33190	B3 domain-containing transcription repressor VAL1-like isoform X1	-2.99906	G42147|TU68807	unchracterized protein	-2.15085
G42719|TU69624	unchracterized protein	-2.47582	G22621|TU36995	translational activator GCN1-like	-3.0017	G29974|TU49107	unchracterized protein	-2.15163
G14381|TU23479	uncharacterized protein LOC104103679 isoform X1	-2.47776	G4368|TU7217	protein MON2 homolog	-3.00901	G32481|TU53217	probable inositol transporter 2	-2.1517
G48338|TU77653	uncharacterized protein LOC105163946	-2.47786	G45647|TU73642	protein VAC14 homolog	-3.01067	G16970|TU27747	metal-independent phosphoserine phosphatase-like	-2.152
G5420|TU8935	unchracterized protein	-2.48009	G34649|TU56813	probable serine/threonine-protein kinase At4g35230	-3.01351	G9425|TU15484	two-component response regulator-like APRR2	-2.15221
G20942|TU34241	thioredoxin-like 2, chloroplastic	-2.48269	G25429|TU41754	protein trichome birefringence-like 37	-3.01384	G21647|TU35371	uncharacterized protein LOC102580349	-2.15312
G8943|TU14761	histone-lysine N-methyltransferase ATX2-like	-2.48529	G39120|TU64170	uncharacterized protein LOC102585335	-3.0145	G5053|TU8336	1,4-alpha-glucan-branching enzyme 3, chloroplastic/amyloplastic	-2.15467
G3973|TU6555	uncharacterized protein LOC102598748	-2.48543	G25968|TU42614	probable zinc metalloprotease EGY1, chloroplastic isoform X2	-3.02139	G1547|TU2612	uncharacterized protein LOC105178584	-2.15514
G8766|TU14422	protein SRG1	-2.48636	G33877|TU55512	non-structural maintenance of chromosomes element 4 homolog A-like	-3.02203	G3999|TU6590	fructose-1,6-bisphosphatase, chloroplastic	-2.15571
G23325|TU38156	glucose-6-phosphate/phosphate translocator 2, chloroplastic-like	-2.48749	G551|TU918	protein trichome berefringence-like 7	-3.02284	G15143|TU24746	unchracterized protein	-2.15579
G11618|TU19157	bidirectional sugar transporter N3-like	-2.48809	G18224|TU29787	citrate synthase, glyoxysomal	-3.02428	G6654|TU10970	protein SRG1	-2.1567
G39352|TU64560	unchracterized protein	-2.49003	G44725|TU72330	cyanogenic beta-glucosidase-like	-3.02917	G41688|TU68154	WAT1-related protein At2g39510	-2.15675
G38449|TU63025	endoplasmic reticulum metallopeptidase 1	-2.49388	G31717|TU52006	unchracterized protein	-3.03615	G12493|TU20532	uncharacterized protein LOC102606057	-2.15745
G34019|TU55772	E3 SUMO-protein ligase SIZ1-like isoform X2	-2.49723	G23099|TU37785	mechanosensitive ion channel protein 10-like	-3.03922	G39972|TU65584	probable galacturonosyltransferase 3 isoform X1	-2.15754
G13832|TU22599	uncharacterized protein LOC102592036	-2.50497	G4378|TU7232	phototropin-2	-3.04148	G35317|TU57897	RecName: Full=1,4-alpha-glucan-branching enzyme; AltName: Full=Q-enzyme; AltName: Full=Starch-branching enzyme ):chr8:246800-253233	-2.15878
G8292|TU13646	E3 ubiquitin-protein ligase UPL4-like	-2.50639	G1289|TU2152	histone-lysine N-methyltransferase ATX4	-3.04399	G36296|TU59520	uncharacterized protein LOC104240476	-2.15912
G1327|TU2234	peroxisomal	-2.50655	G15435|TU25209	uncharacterized protein LOC104111109 isoform X1	-3.04767	G1836|TU3078	Uncharacterized protein	-2.15945
G2040|TU3404	Cysteine proteinase	-2.50683	G18813|TU30724	ABC transporter B family member 26, chloroplastic	-3.04999	G7682|TU12656	uncharacterized protein LOC101251327	-2.16132
G33417|TU54782	uncharacterized protein LOC101260059 isoform X3	-2.50725	G10317|TU16989	ras-related GTP-binding protein, partial	-3.0558	G4038|TU6651	uncharacterized protein LOC104110222	-2.16388
G21751|TU35551	uncharacterized protein LOC104245548	-2.51096	G18882|TU30854	uncharacterized protein LOC102592716 isoform X1	-3.05967	G3323|TU5455	glucose-6-phosphate 1-dehydrogenase 4, chloroplastic	-2.16423
G37570|TU61553	unchracterized protein	-2.51101	G10572|TU17432	serine/threonine-protein phosphatase PP1 isozyme 2	-3.06458	G40915|TU67016	cytochrome P450 78A5-like	-2.16474
G42455|TU69254	unchracterized protein	-2.51676	G39708|TU65145	quinolinate synthase, chloroplastic	-3.07206	G19114|TU31234	uncharacterized protein LOC104217626	-2.16497
G38843|TU63668	unchracterized protein	-2.52166	G12184|TU20019	ALBINO3-like protein 2, chloroplastic isoform X1	-3.07945	G22665|TU37093	probable amino acid permease 7 isoform X1	-2.16582
G27762|TU45539	DNA repair protein complementing XP-C cells homolog isoform X1	-2.52427	G7679|TU12643	K	-3.08339	G13685|TU22372	uncharacterized protein LOC104090281	-2.1666
G25262|TU41448	serine carboxypeptidase-like 31 isoform X1	-2.52528	G47273|TU76093	Uncharacterized protein	-3.08666	G14701|TU23982	uncharacterized protein LOC104106007 isoform X1	-2.16698
G769|TU1277	U-box domain-containing protein 4-like	-2.52564	G18624|TU30433	methylputrescine oxidase	-3.09458	G22549|TU36873	unchracterized protein	-2.16741
G35710|TU58553	1-aminocyclopropane-1-carboxylate oxidase homolog 3-like	-2.52767	G4791|TU7903	uncharacterized protein LOC104097877	-3.09615	G27588|TU45247	Uncharacterized protein	-2.16749
G33454|TU54844	cytochrome P450 CYP82D47-like	-2.52803	G47035|TU75704	unchracterized protein	-3.10026	G3083|TU5069	transcription elongation factor SPT6-like isoform X1	-2.16813
G41729|TU68217	bifunctional phosphatase IMPL2, chloroplastic	-2.52868	G33883|TU55523	6-phosphofructo-2-kinase/fructose-2,6-bisphosphatase	-3.10806	G24994|TU41006	nodulation protein H-like	-2.16836
G15628|TU25533	zinc finger CCCH domain-containing protein 16 isoform X2	-2.53029	G32550|TU53331	187-kDa microtubule-associated protein AIR9	-3.11227	G16822|TU27487	phenylcoumaran benzylic ether reductase	-2.16864
G22836|TU37364	probable ion channel CASTOR-like isoform X1	-2.53334	G1365|TU2288	dynamin-related protein 3A-like	-3.11356	G24227|TU39692	uncharacterized protein LOC105162955 isoform X1	-2.17088
G22187|TU36269	uncharacterized protein LOC101264110	-2.53671	G39094|TU64129	uncharacterized protein LOC101259144 isoform X1	-3.1136	G33685|TU55214	uncharacterized protein LOC104109228	-2.17091
G12051|TU19805	Peptidyl-prolyl cis-trans isomerase	-2.53822	G2040|TU3403	Cysteine proteinase	-3.11392	G4378|TU7228	phototropin-2	-2.17158
G21079|TU34473	glucose-6-phosphate/phosphate translocator 1, chloroplastic	-2.53847	G14048|TU22937	trafficking protein particle complex subunit 13-like	-3.12025	G44792|TU72424	unchracterized protein	-2.17161
G3132|TU5152	uncharacterized protein LOC104087355	-2.54155	G24228|TU39694	protein transport protein Sec24-like At4g32640-like	-3.12034	G18377|TU30021	unchracterized protein	-2.17171
G17696|TU28944	protein EI24 homolog isoform X1	-2.54485	G42158|TU68829	receptor-like serine/threonine-protein kinase ALE2 isoform X2	-3.12338	G27712|TU45452	uncharacterized protein LOC104227835 isoform X1	-2.17368
G48605|TU78051	1,2-dihydroxy-3-keto-5-methylthiopentene dioxygenase 2 {ECO:0000255|HAMAP-Rule:MF_03154}	-2.54511	G26036|TU42726	DNA polymerase delta catalytic subunit	-3.12928	G26954|TU44251	eukaryotic initiation factor 4A-I	-2.1743
G40569|TU66517	unchracterized protein	-2.54658	G13576|TU22202	unchracterized protein	-3.13115	G34598|TU56733	unchracterized protein	-2.1744
G39127|TU64188	pullulanase 1, chloroplastic isoform X1	-2.54726	G29620|TU48557	Cytochrome P450 CYP82D47	-3.13402	G10445|TU17211	uncharacterized protein LOC104112568 isoform X1	-2.17468
G33074|TU54195	ankyrin repeat and protein kinase domain-containing protein 1-like	-2.55033	G16730|TU27346	QWRF motif-containing protein 2-like isoform X1	-3.14016	G1591|TU2682	uncharacterized protein LOC104250007	-2.17589
G21124|TU34533	isoamylase 1, chloroplastic	-2.55144	G25245|TU41426	unchracterized protein	-3.14278	G28131|TU46112	uncharacterized protein LOC104248777 isoform X2	-2.17668
G33676|TU55194	Uncharacterized protein	-2.55189	G5334|TU8809	homeobox-leucine zipper protein HAT5	-3.14296	G10459|TU17237	calmodulin-binding receptor-like cytoplasmic kinase 1-like	-2.17719
G5669|TU9360	uncharacterized protein LOC104229905	-2.5527	G38814|TU63608	COP1	-3.14339	G17067|TU27912	transcription factor bHLH68	-2.17735
G38890|TU63751	putative methyltransferase NSUN6	-2.55459	G39293|TU64464	probable acyl-activating enzyme 17, peroxisomal	-3.14361	G8034|TU13237	putative ABC transporter C family member 15	-2.17766
G47095|TU75803	cullin-associated NEDD8-dissociated protein 1-like	-2.55469	G27759|TU45530	anaphase-promoting complex subunit 2	-3.14441	G20813|TU34041	multiple myeloma tumor-associated protein 2 homolog	-2.17767
G8758|TU14406	dirigent protein 17-like	-2.55651	G42191|TU68881	unchracterized protein	-3.15718	G30097|TU49307	unchracterized protein	-2.17801
G33799|TU55396	CBS domain-containing protein CBSX3, mitochondrial-like	-2.55693	G29236|TU47961	serine/threonine-protein kinase	-3.15987	G45030|TU72772	uncharacterized protein LOC105158481 isoform X1	-2.17913
G24046|TU39374	uncharacterized protein LOC102605470	-2.55694	G27133|TU44524	tobamovirus multiplication protein 2A	-3.17269	G38788|TU63570	uncharacterized protein LOC104089100	-2.17981
G34322|TU56271	protein NSP-INTERACTING KINASE 3	-2.55762	G5025|TU8295	uncharacterized protein LOC104244719	-3.17964	G6485|TU10693	uncharacterized protein LOC101251060	-2.18101
G22017|TU35988	ribosomal protein L11-like, partial	-2.56255	G4645|TU7684	probable Xaa-Pro aminopeptidase 3	-3.18066	G40765|TU66810	rab3 GTPase-activating protein catalytic subunit isoform X1	-2.18108
G27811|TU45618	uncharacterized protein LOC104099042 isoform X1	-2.56256	G41220|TU67444	anthocyanidin reductase-like	-3.18166	G45094|TU72863	unchracterized protein	-2.18133
G11297|TU18597	zinc finger protein 598-like	-2.56301	G11996|TU19720	bidirectional sugar transporter N3-like	-3.18504	G25240|TU41418	probable serine/threonine-protein kinase WNK4 isoform X1	-2.1824
G7208|TU11874	unchracterized protein	-2.56363	G42530|TU69348	purple acid phosphatase	-3.18763	G30197|TU49489	60S ribosomal protein L35-like	-2.18265
G28133|TU46114	transcription factor bHLH93-like	-2.5662	G10533|TU17373	unchracterized protein	-3.19038	G853|TU1406	pentatricopeptide repeat-containing protein At4g04790, mitochondrial-like isoform X1	-2.18289
G6377|TU10522	transcriptional regulator ATRX homolog	-2.56718	G35059|TU57477	mediator of RNA polymerase II transcription subunit 25-like	-3.19404	G6351|TU10470	zinc finger CCCH domain-containing protein 62-like isoform X1	-2.18341
G35560|TU58304	0	-2.5708	G6838|TU11279	bidirectional sugar transporter SWEET1-like	-3.19407	G2593|TU4311	cytochrome P450 76A2-like	-2.18397
G38453|TU63038	uncharacterized protein LOC105161097	-2.57331	G39453|TU64722	glyceraldehyde-3-phosphate dehydrogenase A, chloroplastic	-3.19459	G8977|TU14820	eukaryotic translation initiation factor 2 subunit gamma-like	-2.1841
G4046|TU6663	rhodanese-like domain-containing protein 10	-2.57419	G47139|TU75868	alpha-galactosidase	-3.19991	G48341|TU77658	uncharacterized protein LOC104118259	-2.18546
G18706|TU30564	tetratricopeptide repeat protein 38 isoform X1	-2.5774	G22811|TU37318	structural maintenance of chromosomes protein 1	-3.19992	G19195|TU31373	DNA-directed RNA polymerase 2, chloroplastic/mitochondrial	-2.18754
G28571|TU46839	ribosomal RNA-processing protein 8	-2.57931	G26340|TU43237	uncharacterized protein LOC102595225 isoform X1	-3.20601	G29996|TU49156	ER membrane protein complex subunit 1-like	-2.18865
G12162|TU19983	unchracterized protein	-2.58152	G37461|TU61357	nudix hydrolase 1	-3.21022	G6943|TU11461	programmed cell death protein 2 isoform X2	-2.1922
G6754|TU11145	amino acid permease 3-like	-2.5867	G11451|TU18881	endoplasmin homolog	-3.21076	G21143|TU34558	photosystem II stability/assembly factor HCF136, chloroplastic	-2.19336
G37981|TU62202	COP9 signalosome complex subunit 1	-2.59089	G24780|TU40662	unchracterized protein	-3.21118	G18388|TU30043	protein DA1-related 2-like isoform X1	-2.19425
G23452|TU38349	chitin elicitor receptor kinase 1-like isoform X1	-2.59114	G35137|TU57608	unchracterized protein	-3.23672	G32741|TU53622	chlorophyll a-b binding protein 21, chloroplastic	-2.19452
G15646|TU25565	probable disease resistance protein At4g27220	-2.5912	G30385|TU49813	unchracterized protein	-3.2371	G46092|TU74285	chromatin assembly factor 1 subunit FAS1 isoform X1	-2.19498
G1732|TU2904	uncharacterized protein LOC102589617 isoform X1	-2.59133	G14798|TU24146	uncharacterized protein LOC104088060	-3.24124	G48815|TU78386	uncharacterized protein LOC101248421 isoform X1	-2.19502
G5244|TU8651	KH domain-containing protein At5g56140-like isoform X2	-2.59244	G36727|TU60228	NAC domain-containing protein 21/22-like	-3.2424	G31491|TU51631	LOW QUALITY PROTEIN: myrcene synthase, chloroplastic-like	-2.19619
G8217|TU13529	unchracterized protein	-2.59546	G3438|TU5644	unchracterized protein	-3.24719	G33928|TU55589	ATP-dependent zinc metalloprotease FTSH 9, chloroplastic-like	-2.19667
G3659|TU6009	probable LRR receptor-like serine/threonine-protein kinase At3g47570-like	-2.59756	G46414|TU74765	nuclear valosin-containing protein-like	-3.26723	G28383|TU46535	1-aminocyclopropane-1-carboxylate oxidase homolog 1-like	-2.19704
G8561|TU14076	glu S.griseus protease inhibitor-like	-2.5982	G28691|TU47061	transcription factor GTE8-like	-3.26917	G19046|TU31138	probable mitochondrial adenine nucleotide transporter BTL3	-2.19781
G37867|TU62018	probable flavin-containing monooxygenase 1	-2.59907	G19466|TU31808	clade XVI lectin receptor kinase	-3.27065	G18834|TU30760	probable RNA methyltransferase At5g51130 isoform X1	-2.19785
G11994|TU19714	bidirectional sugar transporter N3-like	-2.6051	G25889|TU42484	KH domain-containing protein At2g38610-like	-3.2716	G3237|TU5316	ABC transporter G family member 22-like	-2.19862
G10295|TU16934	putative E3 ubiquitin-protein ligase XBAT31	-2.61141	G25889|TU42485	KH domain-containing protein At2g38610-like	-3.2716	G19309|TU31560	uncharacterized protein LOC104239851 isoform X1	-2.19881
G12215|TU20070	unchracterized protein	-2.61256	G4155|TU6850	carotenoid 9,10	-3.2768	G3379|TU5540	uncharacterized protein LOC104090039	-2.19967
G20435|TU33377	monogalactosyldiacylglycerol synthase 2, chloroplastic-like	-2.61498	G23165|TU37897	transcription activator GLK1-like	-3.27706	G5937|TU9791	ethylene-responsive transcription factor RAP2-13-like	-2.19974
G10850|TU17883	probable histone H2AXb	-2.61567	G48566|TU77997	DEAD-box ATP-dependent RNA helicase 40	-3.28546	G24870|TU40802	uncharacterized RNA-binding protein C1827.05c	-2.20134
G15203|TU24838	probable inositol transporter 2	-2.61673	G31143|TU51089	uncharacterized protein LOC104107372 isoform X1	-3.2891	G13548|TU22160	secologanin synthase-like	-2.20165
G9087|TU14989	unchracterized protein	-2.6184	G3057|TU5029	exocyst complex component EXO70A1-like isoform X1	-3.29304	G20084|TU32841	uncharacterized protein LOC104099338 isoform X1	-2.20307
G24779|TU40657	uncharacterized protein LOC105169334	-2.61855	G48191|TU77436	extensin-2	-3.29431	G46447|TU74813	myb-related protein 330-like	-2.20343
G5259|TU8681	heat shock protein 83-like	-2.61856	G28833|TU47290	uncharacterized protein LOC102583905	-3.29541	G25125|TU41226	0	-2.20526
G12304|TU20212	probable histone-arginine methyltransferase 1.3	-2.62301	G3513|TU5764	CDPK-related kinase 1	-3.30647	G37093|TU60815	unchracterized protein	-2.20625
G8577|TU14106	proteinase inhibitor I-B-like	-2.62689	G4320|TU7146	Peptidyl-prolyl cis-trans isomerase	-3.31027	G4444|TU7348	unchracterized protein	-2.20645
G17035|TU27864	DEAD-box ATP-dependent RNA helicase 8	-2.62755	G21930|TU35861	CDT1-like protein a, chloroplastic-like isoform X1	-3.31317	G5195|TU8556	uncharacterized protein LOC104116220	-2.20678
G47992|TU77133	sugar transporter ERD6-like 5	-2.62835	G21979|TU35936	uncharacterized protein LOC102602172	-3.31339	G7701|TU12683	probable tRNA N6-adenosine threonylcarbamoyltransferase, mitochondrial-like	-2.20695
G28636|TU46965	unchracterized protein	-2.63475	G36612|TU60043	small nuclear ribonucleoprotein Sm D2-like	-3.31812	G19326|TU31589	alcohol dehydrogenase-like isoform X1	-2.20696
G8483|TU13961	uncharacterized protein At1g51745-like	-2.63773	G10322|TU17000	uncharacterized protein LOC101292729	-3.31822	G7080|TU11688	uncharacterized protein LOC102601232	-2.20707
G7855|TU12933	probable plastid-lipid-associated protein 11	-2.63836	G35719|TU58566	unchracterized protein	-3.32345	G31951|TU52388	uncharacterized protein LOC104118593 isoform X1	-2.20778
G14454|TU23605	uncharacterized protein LOC102586426	-2.64241	G25097|TU41179	adenosine deaminase-like protein	-3.32455	G33266|TU54540	unchracterized protein	-2.2083
G46802|TU75352	unchracterized protein	-2.64281	G16526|TU27000	porphobilinogen deaminase, chloroplastic-like	-3.33157	G30770|TU50446	zinc finger CCCH domain-containing protein 19-like isoform X1	-2.20969
G744|TU1238	uncharacterized protein LOC105174973 isoform X1	-2.64744	G24160|TU39562	kelch repeat-containing protein At3g27220	-3.33945	G10547|TU17390	probable sodium/metabolite cotransporter BASS3, chloroplastic	-2.21321
G48501|TU77898	protein disulfide isomerase-like 5-2	-2.65056	G20725|TU33873	pre-mRNA cleavage factor Im 25 kDa subunit 1	-3.34104	G41469|TU67815	fe-S cluster assembly factor HCF101, chloroplastic isoform X1	-2.21329
G85|TU145	DDT domain-containing protein DDB_G0282237-like	-2.65257	G46086|TU74275	unchracterized protein	-3.35356	G3947|TU6514	uncharacterized GPI-anchored protein At1g61900-like isoform X1	-2.2133
G3952|TU6521	unchracterized protein	-2.65612	G47137|TU75865	uncharacterized protein LOC104237880 isoform X1	-3.35749	G18784|TU30672	uncharacterized protein LOC105168236	-2.21385
G20852|TU34110	basic leucine zipper 6	-2.65718	G1888|TU3157	unchracterized protein	-3.35812	G11895|TU19564	26S proteasome non-ATPase regulatory subunit 8 homolog A	-2.21531
G41595|TU67998	uncharacterized protein LOC104109809 isoform X1	-2.66007	G5535|TU9132	translocation protein SEC63 homolog isoform X1	-3.36002	G10343|TU17054	uncharacterized protein LOC104095505 isoform X1	-2.21555
G26591|TU43688	topless-related protein 3-like	-2.66515	G16079|TU26265	receptor-like serine/threonine-protein kinase At1g78530 isoform X1	-3.36011	G3906|TU6451	transcription factor AS1	-2.21618
G25951|TU42585	protein transport protein SEC23	-2.66567	G25176|TU41302	telomerase Cajal body protein 1	-3.37454	G41990|TU68586	protein SRG1	-2.2171
G28200|TU46240	soluble inorganic pyrophosphatase-like	-2.66667	G32267|TU52891	uncharacterized protein LOC104223642 isoform X1	-3.37584	G43169|TU70240	peptidyl-prolyl cis-trans isomerase CYP19-4-like	-2.21734
G24370|TU39938	squamosa promoter-binding-like protein 12-like isoform X1	-2.66838	G27079|TU44448	uncharacterized protein LOC102583586	-3.3915	G1771|TU2969	abscisic acid 8'-hydroxylase 4-like	-2.21835
G1992|TU3322	uncharacterized protein LOC105159284	-2.66917	G26449|TU43435	uncharacterized protein LOC101244408 isoform X2	-3.39806	G14178|TU23154	C-terminal processing peptidase, chloroplastic-like	-2.21842
G11181|TU18408	uncharacterized protein LOC102592415	-2.6746	G23698|TU38803	MLO1 protein	-3.40584	G11514|TU18992	60S ribosomal protein L29-1-like, partial	-2.21856
G16680|TU27267	probable methyltransferase PMT11	-2.67538	G34981|TU57371	probable transmembrane ascorbate ferrireductase 4-like	-3.41184	G34455|TU56509	chaperone protein dnaJ 16	-2.21861
G35043|TU57454	ribulose-1,5 bisphosphate carboxylase/oxygenase large subunit N-methyltransferase, chloroplastic-like	-2.67554	G7427|TU12217	patatin-like protein 1	-3.41405	G32745|TU53631	36.4 kDa proline-rich protein-like	-2.2198
G40131|TU65846	O-acyltransferase WSD1-like	-2.67595	G25043|TU41096	E3 ubiquitin-protein ligase MBR2-like	-3.41722	G11395|TU18770	acylpyruvase FAHD1, mitochondrial-like	-2.22042
G18806|TU30716	uncharacterized protein LOC101255990 isoform X1	-2.67636	G14092|TU23019	uncharacterized protein LOC104231421	-3.41988	G28717|TU47104	phototropin-2	-2.22084
G7763|TU12793	signal peptide peptidase-like 2	-2.67744	G26219|TU43032	uncharacterized protein LOC105159742	-3.42015	G36781|TU60318	sister-chromatid cohesion protein 3	-2.22142
G32611|TU53416	uncharacterized protein LOC101267381 isoform X1	-2.67986	G21234|TU34712	monogalactosyldiacylglycerol synthase 2, chloroplastic-like	-3.43741	G23333|TU38175	NEDD8-activating enzyme E1 regulatory subunit-like isoform X1	-2.22285
G24860|TU40785	aminomethyltransferase, mitochondrial isoform X1	-2.68093	G11683|TU19240	non-specific lipid-transfer protein-like protein At2g13820 isoform X1	-3.43867	G39783|TU65262	unchracterized protein	-2.22367
G38580|TU63239	nicotinamidase-like	-2.68528	G28144|TU46131	probable cytosolic oligopeptidase A	-3.43901	G8263|TU13602	uncharacterized protein LOC102593861	-2.22422
G46108|TU74307	uncharacterized protein LOC104224818 isoform X1	-2.68746	G7422|TU12210	hydroxyphenylpyruvate reductase	-3.44217	G17934|TU29294	Putative uncharacterized protein	-2.22478
G13313|TU21793	unchracterized protein	-2.68988	G28553|TU46807	uncharacterized protein LOC102598205 isoform X2	-3.45943	G6022|TU9934	GATA transcription factor 26-like	-2.22603
G26797|TU44006	DNA topoisomerase II	-2.6925	G23084|TU37764	protein MEI2-like 2	-3.47453	G25197|TU41342	probable ADP-ribosylation factor GTPase-activating protein AGD5-like isoform X1	-2.22647
G40095|TU65784	protein disulfide-isomerase	-2.69472	G15618|TU25514	AP-3 complex subunit sigma-like	-3.47952	G14602|TU23845	uncharacterized protein LOC102606295	-2.22741
G25317|TU41560	NAC domain-containing protein 8-like isoform X1	-2.69502	G13427|TU21970	uncharacterized protein LOC102593432	-3.48041	G14094|TU23023	uncharacterized protein LOC102601834	-2.22752
G19835|TU32451	serine hydroxymethyltransferase, mitochondrial	-2.70044	G12658|TU20774	unchracterized protein	-3.49399	G8866|TU14603	uncharacterized protein LOC105171265 isoform X1	-2.22764
G10547|TU17390	probable sodium/metabolite cotransporter BASS3, chloroplastic	-2.70044	G24425|TU40042	protein disulfide isomerase-like 1-6	-3.49544	G18317|TU29931	Granule bound starch synthase I	-2.22817
G24533|TU40217	magnesium transporter NIPA3-like	-2.70057	G10014|TU16456	psbP domain-containing protein 4, chloroplastic isoform X1	-3.50375	G876|TU1444	mitochondrial import inner membrane translocase subunit TIM50-like	-2.22866
G24806|TU40701	Glucose-1-phosphate adenylyltransferase	-2.70395	G19728|TU32282	uncharacterized protein LOC102580486	-3.52982	G40165|TU65896	haloacid dehalogenase-like hydrolase domain-containing protein At3g48420	-2.22876
G12145|TU19958	uncharacterized protein LOC101252876	-2.70506	G3026|TU4983	probable serine/threonine-protein kinase WNK9 isoform X1	-3.53351	G20075|TU32821	chlorophyll synthase, chloroplastic-like	-2.22882
G7881|TU12977	MADS-box protein SOC1-like isoform X1	-2.70695	G8943|TU14762	histone-lysine N-methyltransferase ATX2-like	-3.54115	G39384|TU64603	Putative uncharacterized protein	-2.22895
G28833|TU47291	uncharacterized protein LOC104089121	-2.71337	G15289|TU24975	topless-related protein 3-like	-3.55065	G25818|TU42382	homeobox protein knotted-1-like 6	-2.23001
G9035|TU14909	unchracterized protein	-2.71505	G8120|TU13378	CSC1-like protein At3g54510	-3.55823	G13169|TU21574	Putative uncharacterized protein	-2.23096
G40473|TU66378	tonoplast dicarboxylate transporter	-2.71855	G31706|TU51985	unchracterized protein	-3.56117	G48408|TU77769	F-box/kelch-repeat protein At1g22040	-2.23134
G48827|TU78402	monoacylglycerol lipase ABHD6	-2.71889	G14370|TU23457	cation/H	-3.56682	G19868|TU32503	uncharacterized protein LOC104224817	-2.23254
G43431|TU70592	uncharacterized protein LOC101255721 isoform X1	-2.71992	G39109|TU64155	uncharacterized protein LOC104100277 isoform X1	-3.57619	G5805|TU9564	RecName: Full=Protein RSI-1; AltName: Full=TR132; Flags: Precursor ):chr11:9588348-9595812	-2.23398
G16328|TU26653	RIO kinase	-2.72228	G38145|TU62497	phosphatidate phosphatase PAH1-like isoform X1	-3.57674	G22313|TU36477	metacaspase-1-like	-2.23439
G41395|TU67707	probable sodium/metabolite cotransporter BASS1, chloroplastic	-2.7244	G28593|TU46872	tetratricopeptide repeat protein 28-like	-3.59022	G5793|TU9540	UDP-glycosyltransferase 91A1-like	-2.23589
G31676|TU51945	uncharacterized protein LOC104084599	-2.72454	G23163|TU37892	uncharacterized protein LOC104249047	-3.60058	G5793|TU9542	UDP-glycosyltransferase 91A1-like	-2.23589
G6721|TU11075	probable serine/threonine-protein kinase At1g18390	-2.7276	G20177|TU32991	uncharacterized protein LOC104119150	-3.60291	G34529|TU56619	unchracterized protein	-2.24054
G28343|TU46460	eukaryotic translation initiation factor 6-2	-2.7294	G16395|TU26769	translational activator GCN1 isoform X1	-3.64188	G10066|TU16543	uncharacterized protein LOC104117961	-2.24172
G42637|TU69498	unchracterized protein	-2.73337	G1556|TU2628	uncharacterized protein LOC104092380	-3.64469	G43605|TU70839	sodium-dependent phosphate transport protein 1, chloroplastic isoform X1	-2.24323
G22490|TU36776	apurinic endonuclease-redox protein isoform X1	-2.73527	G352|TU604	nuclear pore complex protein Nup98-Nup96-like isoform X2	-3.65535	G6641|TU10946	protein KRTCAP2 homolog	-2.24326
G26257|TU43090	uncharacterized protein LOC105162463	-2.73579	G31089|TU50987	ribosome biogenesis protein BOP1 homolog	-3.65655	G31775|TU52113	unchracterized protein	-2.24458
G29912|TU49000	1-aminocyclopropane-1-carboxylate synthase-like	-2.73787	G19898|TU32549	zinc finger BED domain-containing protein DAYSLEEPER isoform X1	-3.66232	G37738|TU61817	unchracterized protein	-2.24653
G29953|TU49078	V-type proton ATPase subunit E-like	-2.73864	G42930|TU69927	syntaxin-51-like	-3.67726	G2532|TU4221	uncharacterized protein LOC104106193 isoform X1	-2.24886
G40401|TU66274	NBS-LRR type disease resistance protein	-2.73962	G13889|TU22689	stromal 70 kDa heat shock-related protein, chloroplastic	-3.69277	G27308|TU44781	uncharacterized protein LOC102581593	-2.24924
G19042|TU31134	uncharacterized protein LOC104242830	-2.74221	G3538|TU5802	pre-mRNA-splicing factor SPF27 homolog	-3.70336	G2087|TU3475	uncharacterized protein At1g04910-like	-2.24971
G381|TU646	unchracterized protein	-2.7431	G32265|TU52881	probable LRR receptor-like serine/threonine-protein kinase MRH1	-3.71235	G26363|TU43285	nuclear transcription factor Y subunit A-10	-2.25022
G31197|TU51166	unchracterized protein	-2.75232	G30220|TU49528	metal tolerance protein 4-like	-3.72158	G16456|TU26879	GDP-L-galactose phosphorylase 1-like	-2.25135
G17091|TU27957	conserved oligomeric Golgi complex subunit 2	-2.75373	G24370|TU39938	squamosa promoter-binding-like protein 12-like isoform X1	-3.7311	G41245|TU67481	glutamate receptor 3.6-like	-2.25196
G46243|TU74517	BRASSINOSTEROID INSENSITIVE 1-associated receptor kinase 1-like	-2.75803	G42310|TU69040	nudix hydrolase 3	-3.73431	G8131|TU13399	glycosyltransferase-like At2g41451	-2.25212
G21474|TU35097	cytochrome B5-like protein	-2.76232	G37840|TU61972	NADP-dependent glyceraldehyde-3-phosphate dehydrogenase	-3.7576	G21102|TU34500	unchracterized protein	-2.25252
G10586|TU17450	phosphatidylinositol/phosphatidylcholine transfer protein SFH9-like isoform X1	-2.76237	G38216|TU62622	probable receptor-like serine/threonine-protein kinase At5g57670 isoform X1	-3.76184	G44198|TU71629	lanC-like protein GCL2 isoform X1	-2.25274
G23962|TU39222	EG45-like domain containing protein isoform X2	-2.76656	G6042|TU9975	unchracterized protein	-3.76609	G22053|TU36048	uncharacterized protein LOC104111804 isoform X1	-2.25326
G43366|TU70500	unchracterized protein	-2.7669	G4444|TU7348	unchracterized protein	-3.76717	G25889|TU42483	KH domain-containing protein At2g38610-like	-2.25421
G13622|TU22277	Sporamin A	-2.76982	G14177|TU23152	probable serine/threonine-protein kinase At1g18390 isoform X2	-3.77514	G3416|TU5606	uncharacterized protein LOC105159847	-2.25508
G25839|TU42406	Aspartate aminotransferase	-2.77041	G48472|TU77860	uncharacterized protein LOC102582669	-3.78105	G7304|TU12030	unchracterized protein	-2.25582
G45088|TU72855	ADP-ribosylation factor GTPase-activating protein AGD3	-2.77358	G14214|TU23208	probable LRR receptor-like serine/threonine-protein kinase At1g07650	-3.79854	G10245|TU16837	18.2 kDa class I heat shock protein-like	-2.25734
G28418|TU46586	uncharacterized protein LOC101251587	-2.77444	G14995|TU24465	magnesium-chelatase subunit ChlD, chloroplastic	-3.80191	G45810|TU73866	vacuolar cation/proton exchanger 3-like	-2.25774
G23534|TU38509	eukaryotic peptide chain release factor GTP-binding subunit ERF3A isoform X1	-2.77827	G27626|TU45314	uncharacterized protein LOC102585027 isoform X1	-3.80474	G35594|TU58364	cystein protease inhibitor 2	-2.25822
G23822|TU38995	NAC domain-containing protein 72-like	-2.77879	G16809|TU27455	cytochrome P450 734A1	-3.81088	G14566|TU23784	unchracterized protein	-2.25891
G48762|TU78291	unchracterized protein	-2.77955	G29011|TU47588	DNA	-3.82312	G48504|TU77902	Putative uncharacterized protein	-2.26003
G35839|TU58765	centromere/kinetochore protein zw10 homolog	-2.78008	G37535|TU61479	uncharacterized protein LOC104111106	-3.83222	G15584|TU25451	pentatricopeptide repeat-containing protein At5g15340, mitochondrial	-2.26053
G38861|TU63709	Uncharacterized protein	-2.78397	G35421|TU58082	lysosomal beta glucosidase-like isoform X1	-3.84623	G43187|TU70264	oxysterol-binding protein-related protein 2A-like isoform X1	-2.26061
G38672|TU63387	squamosa promoter-binding-like protein 4	-2.78501	G7080|TU11687	uncharacterized protein LOC105172065	-3.85696	G3237|TU5320	ABC transporter G family member 22-like	-2.2609
G28728|TU47118	Golgi SNAP receptor complex member 1-1	-2.78936	G38054|TU62328	dol-P-Man:Man	-3.88054	G45043|TU72795	guanine nucleotide-binding protein-like 3 homolog	-2.26156
G35585|TU58349	Cysteine protease inhibitor	-2.79001	G33256|TU54523	universal stress protein A-like protein	-3.88524	G3725|TU6139	protein WVD2-like 1 isoform X1	-2.26164
G7965|TU13129	serine/threonine-protein phosphatase PP2A-2 catalytic subunit	-2.79234	G33984|TU55692	inner membrane protein PPF-1, chloroplastic	-3.88652	G18588|TU30372	ubiquitin receptor RAD23b-like isoform X2	-2.26219
G30119|TU49346	expansin-like B1-like	-2.79369	G33761|TU55343	proteasome-associated protein ECM29 homolog isoform X1	-3.92471	G19313|TU31566	cinnamoyl-CoA reductase 1-like	-2.26271
G37438|TU61324	unchracterized protein	-2.7943	G7211|TU11879	uncharacterized protein LOC102604434 isoform X1	-3.93546	G1356|TU2277	E3 ubiquitin-protein ligase MARCH8	-2.26388
G36470|TU59816	dihydrolipoyllysine-residue acetyltransferase component 4 of pyruvate dehydrogenase complex, chloroplastic-like	-2.79641	G16190|TU26432	probable glutathione S-transferase	-3.94849	G42759|TU69675	glucose-1-phosphate adenylyltransferase small subunit, chloroplastic/amyloplastic-like	-2.26393
G12038|TU19780	beta-amylase isoform X1	-2.80023	G11376|TU18735	uncharacterized protein LOC101248421 isoform X1	-3.95174	G14552|TU23767	probable glutathione S-transferase	-2.26411
G10299|TU16948	LOW QUALITY PROTEIN: phototropin-1	-2.80299	G11535|TU19026	Putative uncharacterized protein	-3.96036	G2862|TU4711	unchracterized protein	-2.26501
G23591|TU38609	uncharacterized protein LOC104103838 isoform X1	-2.81256	G11525|TU19011	Putative uncharacterized protein	-3.96036	G26533|TU43587	zinc-regulated protein 8-like	-2.26561
G4993|TU8242	molybdenum cofactor sulfurase isoform X1	-2.8141	G10447|TU17215	uncharacterized protein LOC105163956 isoform X2	-3.97381	G27875|TU45708	cell division cycle protein 48 homolog	-2.26604
G31597|TU51824	probable LRR receptor-like serine/threonine-protein kinase At1g07650-like	-2.81621	G29897|TU48981	DNA repair helicase XPB1-like	-3.9818	G32720|TU53591	methanol O-anthraniloyltransferase-like	-2.26641
G32065|TU52572	unchracterized protein	-2.8188	G40415|TU66293	E3 ubiquitin protein ligase RIE1-like	-3.98912	G46374|TU74709	uncharacterized protein LOC105175244	-2.26823
G9059|TU14945	elongator complex protein 2	-2.82116	G45430|TU73333	uncharacterized protein LOC102602666	-4.01038	G47915|TU77006	unchracterized protein	-2.27177
G31838|TU52231	auxin response factor 9-like isoform X1	-2.82459	G3507|TU5755	splicing regulatory glutamine/lysine-rich protein 1 isoform X1	-4.01495	G39512|TU64828	unchracterized protein	-2.27438
G13707|TU22417	BRASSINOSTEROID INSENSITIVE 1-associated receptor kinase 1-like	-2.83114	G15938|TU26036	probable trehalose-phosphate phosphatase J	-4.03131	G6263|TU10348	putative uncharacterized protein FLJ22184	-2.27491
G24501|TU40158	putative G-type lectin S-receptor-like serine/threonine-protein kinase At1g61610	-2.83379	G29227|TU47946	uncharacterized protein LOC104101532	-4.03562	G28531|TU46777	paired amphipathic helix protein Sin3-like 2 isoform X1	-2.27661
G39708|TU65141	quinolinate synthase, chloroplastic isoform X2	-2.83529	G30811|TU50519	malate dehydrogenase, glyoxysomal	-4.05232	G22207|TU36304	elongator complex protein 4	-2.2782
G13576|TU22202	unchracterized protein	-2.83741	G38230|TU62654	NADH kinase isoform X3	-4.07211	G8727|TU14355	LOW QUALITY PROTEIN: endoribonuclease Dicer homolog 2-like	-2.27896
G26122|TU42871	uncharacterized protein LOC105165961	-2.84074	G8929|TU14707	protein TIC 22-like, chloroplastic	-4.07871	G1647|TU2761	cytosolic purine 5'-nucleotidase-like	-2.27914
G37755|TU61847	uncharacterized protein LOC104102883	-2.84158	G4028|TU6636	early nodulin-93-like	-4.07948	G18636|TU30445	zinc finger BED domain-containing protein RICESLEEPER 2-like	-2.28051
G21733|TU35523	flavonol synthase/flavanone 3-hydroxylase-like	-2.84246	G4508|TU7459	cell division control protein 48 homolog C-like	-4.11711	G29901|TU48986	homeobox protein BEL1 homolog	-2.28159
G26718|TU43885	unchracterized protein	-2.84668	G26019|TU42698	grpE protein homolog, mitochondrial isoform X1	-4.14296	G31982|TU52436	pre-mRNA-processing-splicing factor 8-like	-2.282
G38462|TU63051	probable lysine-specific demethylase ELF6-like isoform X1	-2.85298	G19199|TU31380	probable galacturonosyltransferase 9	-4.1443	G41482|TU67834	F-box protein At2g26850-like isoform X1	-2.28307
G16167|TU26396	anionic peroxidase	-2.85451	G10587|TU17454	probable anion transporter 4, chloroplastic-like	-4.1486	G9409|TU15456	uncharacterized protein LOC104235118	-2.2845
G4591|TU7600	uncharacterized protein LOC101261459 isoform X2	-2.85593	G1288|TU2148	putative hydrolase C777.06c	-4.15236	G2267|TU3779	unchracterized protein	-2.28503
G31994|TU52457	clustered mitochondria protein-like	-2.863	G19153|TU31308	translation factor GUF1 homolog, mitochondrial isoform X1	-4.15667	G33229|TU54469	protein DEHYDRATION-INDUCED 19 homolog 5-like	-2.28512
G8950|TU14769	unchracterized protein	-2.86375	G27048|TU44395	AP-5 complex subunit mu	-4.1639	G3842|TU6346	nodulin 26-like intrinsic protein	-2.28566
G41518|TU67886	Uncharacterized protein	-2.86666	G20598|TU33658	methylglutaconyl-CoA hydratase, mitochondrial	-4.17741	G43057|TU70094	maltose excess protein 1-like, chloroplastic	-2.28645
G29527|TU48412	carbamoyl-phosphate synthase small chain, chloroplastic	-2.8681	G12427|TU20417	FGGY carbohydrate kinase domain-containing protein isoform X1	-4.21653	G14372|TU23459	peptidyl-prolyl cis-trans isomerase FKBP16-3, chloroplastic	-2.28804
G18471|TU30167	unchracterized protein	-2.87108	G14412|TU23531	uncharacterized protein LOC104105405	-4.21723	G15668|TU25603	mRNA-decapping enzyme-like protein isoform X2	-2.28851
G39020|TU64005	calmodulin-related protein isoform 4	-2.87524	G14685|TU23961	ISPH protein	-4.23061	G1470|TU2476	phosphoribulokinase, chloroplastic-like	-2.28951
G14374|TU23464	uncharacterized protein LOC104248681	-2.87568	G33150|TU54323	uncharacterized protein At4g15970-like	-4.26303	G10117|TU16630	pleckstrin homology domain-containing family A member 8	-2.28987
G9186|TU15134	unchracterized protein	-2.88085	G12799|TU20976	BTB/POZ domain-containing protein At5g67385	-4.27099	G2189|TU3633	homeobox protein knotted-1-like 1	-2.29193
G36704|TU60198	sugar transporter ERD6-like 7	-2.88186	G25327|TU41581	1-aminocyclopropane-1-carboxylate oxidase-like	-4.27773	G33975|TU55676	transcription factor MYB48-like	-2.29308
G45138|TU72927	uncharacterized protein LOC104102516	-2.8854	G38311|TU62798	O-acyltransferase WSD1-like	-4.28314	G7507|TU12349	clustered mitochondria protein homolog isoform X2	-2.29375
G24546|TU40232	Fructose-bisphosphate aldolase	-2.88734	G23947|TU39195	probable protein phosphatase 2C 52-like	-4.28767	G12509|TU20556	uncharacterized protein LOC104246408	-2.29421
G10609|TU17484	cytochrome P450 82C2	-2.88834	G27597|TU45262	uncharacterized aarF domain-containing protein kinase At1g79600, chloroplastic	-4.31445	G31736|TU52033	N-alpha-acetyltransferase 60-like isoform 1	-2.29486
G14043|TU22925	uncharacterized protein LOC104107372 isoform X1	-2.88864	G12126|TU19929	putative CCA tRNA nucleotidyltransferase 2	-4.32262	G40686|TU66684	bark storage protein A	-2.29518
G6522|TU10754	ribosome biogenesis protein TSR3 homolog {ECO:0000255|HAMAP-Rule:MF_03146}	-2.89012	G12996|TU21300	nuclear pore complex protein Nup205	-4.32403	G14545|TU23757	9-cis-epoxycarotenoid dioxygenase NCED1, chloroplastic	-2.29602
G36340|TU59601	chaperone protein dnaJ 6-like	-2.89077	G5949|TU9817	uncharacterized protein LOC102600851	-4.3631	G30796|TU50488	glucose-1-phosphate adenylyltransferase large subunit 1	-2.29683
G7062|TU11662	AP-1 complex subunit mu-2	-2.8972	G35527|TU58249	probable serine/threonine-protein kinase At1g01540	-4.39032	G19992|TU32691	unchracterized protein	-2.29724
G48966|TU78631	uncharacterized protein LOC105162126 isoform X1	-2.89833	G36212|TU59381	uncharacterized protein LOC104221250	-4.39303	G29275|TU48017	calcium-dependent protein kinase SK5	-2.29734
G28352|TU46474	protein COBRA-like, partial	-2.89997	G17930|TU29290	G-type lectin S-receptor-like serine/threonine-protein kinase At4g27290 isoform X1	-4.40599	G13196|TU21609	unchracterized protein	-2.29787
G36827|TU60392	cysteine-rich receptor-like protein kinase 3	-2.9002	G7398|TU12176	multiple inositol polyphosphate phosphatase 1-like isoform X2	-4.46641	G30151|TU49414	glycerol-3-phosphate acyltransferase 5-like	-2.2984
G25228|TU41397	cysteine-rich receptor-like protein kinase 10, partial	-2.91243	G8589|TU14126	probable inorganic phosphate transporter 1-3	-4.48769	G21451|TU35061	probable protein ABIL5 isoform X1	-2.29877
G34037|TU55804	GATA transcription factor 11-like isoform X1	-2.91865	G15485|TU25287	uncharacterized protein LOC101253123	-4.48977	G23899|TU39122	cytochrome P450 CYP72A219-like	-2.29976
G36138|TU59265	protein TRANSPARENT TESTA 12	-2.91886	G19504|TU31883	tRNA	-4.49588	G25409|TU41722	GDSL esterase/lipase At1g28580-like	-2.29988
G23347|TU38198	uncharacterized protein LOC104096654 isoform X2	-2.91968	G48938|TU78573	alcohol dehydrogenase-like	-4.50982	G14639|TU23897	unchracterized protein	-2.30009
G33399|TU54744	probable fructokinase-4-like	-2.92349	G26972|TU44276	uncharacterized protein LOC104223492 isoform X1	-4.51552	G48298|TU77599	phospholipase D p1 isoform X1	-2.30009
G18058|TU29485	uncharacterized protein LOC104231115	-2.92449	G6087|TU10045	uncharacterized protein LOC104226186	-4.52932	G27227|TU44662	plasma membrane H+ ATPase	-2.30077
G32776|TU53685	protein S-acyltransferase 24-like	-2.9251	G38219|TU62627	uncharacterized protein LOC102583527	-4.53234	G35839|TU58761	centromere/kinetochore protein zw10 homolog	-2.30198
G29324|TU48103	unchracterized protein	-2.93944	G44687|TU72278	guanylate-binding protein 5-like	-4.54226	G39193|TU64294	transcription elongation factor SPT5	-2.30308
G38964|TU63908	serine/threonine-protein kinase CDL1-like	-2.94052	G39293|TU64463	probable acyl-activating enzyme 17, peroxisomal	-4.55615	G38224|TU62646	interactor of constitutive active ROPs 2, chloroplastic-like isoform X1	-2.30461
G48870|TU78461	auxin efflux facilitator SlPIN1	-2.94628	G39842|TU65368	E3 ubiquitin-protein ligase ORTHRUS 2-like	-4.56377	G24630|TU40375	fructose-bisphosphate aldolase 1, chloroplastic	-2.30628
G44998|TU72721	digalactosyldiacylglycerol synthase 1, chloroplastic-like	-2.94892	G18018|TU29425	unchracterized protein	-4.5676	G2288|TU3815	uncharacterized WD repeat-containing protein C2A9.03-like	-2.30661
G32569|TU53360	unchracterized protein	-2.94899	G3923|TU6478	acyl-CoA-binding domain-containing protein 4-like	-4.57166	G23858|TU39059	thiamine thiazole synthase, chloroplastic {ECO:0000255|HAMAP-Rule:MF_03158}	-2.30775
G48410|TU77773	LOB domain-containing protein 41	-2.95557	G18460|TU30151	probable E3 ubiquitin-protein ligase ARI7	-4.57748	G37021|TU60709	photosystem I reaction center subunit XI, chloroplastic-like	-2.30896
G12598|TU20685	glycerol-3-phosphate acyltransferase, chloroplastic	-2.95624	G29548|TU48454	ATP-dependent Clp protease ATP-binding subunit clpX-like, mitochondrial	-4.58539	G38916|TU63814	unchracterized protein	-2.30925
G43420|TU70574	serine/threonine-protein kinase SAPK3-like	-2.96503	G8980|TU14830	auxin-induced protein PCNT115-like	-4.59096	G28908|TU47417	auxin transporter-like protein 4	-2.31057
G19239|TU31442	premnaspirodiene oxygenase	-2.97214	G8451|TU13912	uncharacterized protein LOC104239018	-4.6014	G3044|TU5010	uncharacterized protein LOC104091115	-2.31095
G8938|TU14725	alanyl-tRNA editing protein Aarsd1	-2.97379	G34009|TU55749	uncharacterized protein LOC102604569	-4.62644	G32180|TU52751	surfeit locus protein 1	-2.31244
G26298|TU43175	Putative uncharacterized protein	-2.97921	G46505|TU74895	putative disease resistance protein At1g50180, partial	-4.65397	G32878|TU53842	uncharacterized protein LOC104118999 isoform X1	-2.3126
G21681|TU35430	inositol phosphorylceramide glucuronosyltransferase 1-like isoform X1	-2.98381	G11396|TU18772	DNA-directed RNA polymerase 1, mitochondrial	-4.67034	G15732|TU25720	type I inositol 1,4,5-trisphosphate 5-phosphatase 1-like	-2.31278
G32652|TU53492	probable glutamate carboxypeptidase 2 isoform X1	-2.98393	G46536|TU74943	UPF0160 protein-like	-4.71462	G46783|TU75320	acetyltransferase NSI	-2.31352
G16626|TU27175	Putative uncharacterized protein	-2.98698	G31026|TU50862	K	-4.73563	G48296|TU77591	probable protein phosphatase 2C 34	-2.31452
G20969|TU34286	unchracterized protein	-2.98901	G8191|TU13488	uncharacterized protein LOC105172126	-4.75334	G26401|TU43352	nuclear transcription factor Y subunit A-10	-2.31535
G29801|TU48825	ceramide kinase isoform X2	-2.99624	G28880|TU47363	Transcription initiation factor brf1, putative	-4.76581	G11547|TU19053	cyprosin-like	-2.31662
G4146|TU6834	aspartate aminotransferase, cytoplasmic	-2.99677	G35529|TU58253	uncharacterized protein LOC105170243	-4.77083	G14627|TU23876	nifU-like protein 3, chloroplastic	-2.31786
G47572|TU76520	Predicted protein	-2.99953	G29830|TU48885	unchracterized protein	-4.78152	G42482|TU69292	inosine triphosphate pyrophosphatase {ECO:0000255|HAMAP-Rule:MF_03148}	-2.31799
G22544|TU36861	SEC14 cytosolic factor-like	-3.00055	G25738|TU42251	4-alpha-glucanotransferase	-4.82792	G11336|TU18663	protein ASPARTIC PROTEASE IN GUARD CELL 1-like	-2.31907
G33703|TU55239	probable galacturonosyltransferase 4-like isoform X1	-3.00064	G16753|TU27376	RecName: Full=Glutathione reductase, chloroplastic; Short=GR; Short=GRase; Flags: Precursor ):chr14:48876749-48880949	-4.86048	G14955|TU24389	uncharacterized protein LOC104115706	-2.31921
G38858|TU63704	unknown protein DS12 from 2D-PAGE of leaf, chloroplastic-like	-3.00261	G41678|TU68138	uncharacterized protein LOC102605688	-4.86493	G37974|TU62188	synaptotagmin-4-like isoform X1	-2.31991
G31136|TU51078	EH domain-containing protein 1-like	-3.00347	G21928|TU35857	alpha-galactosidase	-4.87119	G26261|TU43097	F-box protein At3g58530	-2.32043
G42154|TU68820	unchracterized protein	-3.00692	G32634|TU53451	probable hydroxyacylglutathione hydrolase 2, chloroplast	-4.87277	G29189|TU47884	soluble starch synthase 1, chloroplastic/amyloplastic isoform X1	-2.3208
G26953|TU44247	GDSL esterase/lipase 5-like	-3.00896	G43228|TU70319	uncharacterized protein LOC104107261 isoform X1	-4.93582	G40916|TU67017	cytochrome P450 78A5-like	-2.32111
G33283|TU54569	piezo-type mechanosensitive ion channel homolog isoform X1	-3.00939	G2497|TU4151	chaperone protein ClpB1-like	-4.96993	G5371|TU8867	unchracterized protein	-2.32136
G21235|TU34710	codeine O-demethylase-like	-3.01316	G39793|TU65292	palmitoyl-monogalactosyldiacylglycerol delta-7 desaturase, chloroplastic	-4.98829	G36461|TU59800	TMV resistance protein N-like	-2.32193
G26244|TU43072	unchracterized protein	-3.0134	G15249|TU24917	small G protein signaling modulator 1-like isoform X1	-5.01636	G14040|TU22921	uncharacterized protein LOC105175329 isoform X1	-2.32268
G39972|TU65579	probable galacturonosyltransferase 3 isoform X1	-3.01389	G21184|TU34631	cadmium/zinc-transporting ATPase HMA2-like	-5.05582	G3057|TU5031	exocyst complex component EXO70A1-like	-2.32404
G5972|TU9849	uncharacterized protein LOC104216139 isoform X1	-3.01897	G12447|TU20451	homogentisate phytyltransferase 1, chloroplastic isoform X1	-5.05621	G16298|TU26599	unchracterized protein	-2.3246
G27808|TU45614	3-hydroxy-3-methylglutaryl-coenzyme A reductase 1	-3.01933	G1067|TU1771	Predicted protein	-5.07937	G41924|TU68491	glycine--tRNA ligase 2, chloroplastic/mitochondrial	-2.32568
G25093|TU41168	unchracterized protein	-3.02105	G39132|TU64194	pullulanase 1, chloroplastic isoform X1	-5.09415	G829|TU1363	cytochrome P450 83B1-like	-2.32641
G25768|TU42300	tRNA A64-2'-O-ribosylphosphate transferase-like isoform X1	-3.02755	G47727|TU76738	lysophospholipid acyltransferase 1-like	-5.10041	G9737|TU16004	RNA recognition motif containing protein	-2.32698
G22395|TU36612	pentatricopeptide repeat-containing protein At3g12770	-3.02975	G34642|TU56797	uncharacterized protein LOC102582701	-5.18587	G17432|TU28516	transcription factor MYB48-like	-2.32829
G18135|TU29639	zinc transporter 8-like	-3.02975	G23934|TU39174	uncharacterized protein LOC104223969	-5.20163	G36951|TU60602	cleavage and polyadenylation specificity factor subunit 2	-2.32907
G45098|TU72868	probable dimethyladenosine transferase	-3.0303	G35243|TU57780	root phototropism protein 2-like	-5.29646	G20954|TU34262	uncharacterized protein LOC104214772	-2.33009
G11909|TU19596	Putative uncharacterized protein	-3.03468	G34033|TU55796	sucrose synthase	-5.30355	G29818|TU48858	trihelix transcription factor GT-1-like isoform X2	-2.33042
G1659|TU2785	uncharacterized protein LOC104227381	-3.03762	G26276|TU43131	DNA polymerase delta small subunit isoform X1	-5.32553	G35825|TU58730	auxin-induced protein 5NG4-like	-2.33111
G15965|TU26082	unchracterized protein	-3.04137	G41817|TU68336	unchracterized protein	-5.32912	G36800|TU60349	L-type lectin-domain containing receptor kinase IV.1-like	-2.33271
G48752|TU78279	putative GTP diphosphokinase RSH1, chloroplastic	-3.04541	G26403|TU43355	Putative uncharacterized protein	-5.39144	G9417|TU15472	Predicted protein	-2.33436
G20522|TU33527	putative late blight resistance protein homolog R1B-16	-3.04836	G39972|TU65576	probable galacturonosyltransferase 3-like	-5.41089	G28776|TU47191	pyruvate kinase isozyme A, chloroplastic-like	-2.3351
G26723|TU43892	wall-associated receptor kinase 2-like	-3.05063	G3364|TU5517	nuclear pore complex protein NUP160 homolog isoform X1	-5.49565	G18261|TU29849	Granule bound starch synthase I	-2.33524
G28488|TU46698	uncharacterized protein LOC102586215	-3.05342	G30098|TU49308	uncharacterized protein LOC104105514 isoform X1	-5.6162	G21392|TU34966	probable sugar phosphate/phosphate translocator At3g11320	-2.33925
G18289|TU29890	probable methyltransferase PMT18	-3.05344	G2494|TU4144	metal-nicotianamine transporter YSL1-like isoform X1	-5.69674	G26363|TU43286	nuclear transcription factor Y subunit A-10	-2.33936
G41269|TU67525	LOB domain-containing protein 4-like	-3.05491	G4837|TU7973	pectinesterase 31	-5.74685	G23325|TU38156	glucose-6-phosphate/phosphate translocator 2, chloroplastic-like	-2.34151
G11836|TU19472	basic salivary proline-rich protein 2-like isoform X1	-3.06428	G41965|TU68550	probable thimet oligopeptidase isoform X1	-5.75043	G13847|TU22619	KH domain-containing protein At1g09660/At1g09670	-2.34301
G457|TU761	large proline-rich protein BAG6 isoform X1	-3.06483	G31026|TU50864	K	-5.81432	G12401|TU20363	uncharacterized protein LOC104236464	-2.34376
G22112|TU36140	Uncharacterized protein	-3.06949	G26531|TU43581	serine/threonine-protein kinase KIPK-like	-5.91002	G1310|TU2185	non-symbiotic hemoglobin 2	-2.34382
G25774|TU42316	Class-I knotted1-like homeobox protein IBKN4	-3.07039	G28334|TU46444	lysine-specific demethylase 5A isoform X1	-5.92621	G27942|TU45809	unchracterized protein	-2.3444
G18257|TU29841	uncharacterized protein LOC104248581 isoform X1	-3.07089	G48764|TU78294	uncharacterized protein LOC105167083 isoform X1	-5.9507	G35186|TU57693	cytokinin riboside 5'-monophosphate phosphoribohydrolase LOG1-like	-2.34631
G2833|TU4676	coproporphyrinogen-III oxidase 1, chloroplastic	-3.07565	G41880|TU68426	MATH domain-containing protein At5g43560-like	-6.05357	G12676|TU20797	plastoglobulin-1, chloroplastic	-2.34869
G13031|TU21361	thylakoid lumenal 16.5 kDa protein, chloroplastic-like	-3.08087	G14373|TU23463	oligopeptide transporter 1	-6.42038	G33753|TU55330	proteasome-associated protein ECM29 homolog, partial	-2.3494
G1305|TU2181	uncharacterized protein LOC105180320	-3.08119	G42455|TU69251	unchracterized protein	-6.42273	G8558|TU14071	Proteinase inhibitor SPLTI-2	-2.34969
G25003|TU41022	superkiller viralicidic activity 2-like 2 isoform X2	-3.0842	G24873|TU40808	nifU-like protein 2, chloroplastic	-6.43783	G4176|TU6901	uncharacterized protein LOC105164774	-2.35015
G25268|TU41456	sphingolipid delta	-3.0862	G6022|TU9937	GATA transcription factor 26-like	-6.43844	G39790|TU65287	F-box/LRR-repeat protein 14	-2.35016
G45198|TU73008	Uncharacterized protein	-3.09177	G44588|TU72156	proteasome-associated protein ECM29 homolog	-6.69045	G22937|TU37519	uncharacterized protein LOC104213491	-2.35191
G14950|TU24381	glycerate dehydrogenase	-3.09873	G23474|TU38384	F-box family protein	-6.88071	G26110|TU42850	uncharacterized protein LOC104118758 isoform X1	-2.35507
G644|TU1075	Putative uncharacterized protein	-3.10177	G35025|TU57429	RecName: Full=Signal recognition particle 54 kDa protein 2; Short=SRP54 ):chr7:30177536-30178956	-7.06501	G18787|TU30677	unchracterized protein	-2.35621
G32739|TU53620	nicastrin isoform X1	-3.10263	G34373|TU56375	topless-related protein 3-like isoform X1	-7.0864	G22009|TU35978	stromal cell-derived factor 2-like protein-like	-2.35687
G35588|TU58356	Cysteine protease inhibitor	-3.10448	G17529|TU28675	Putative uncharacterized protein	-7.13524	G43059|TU70097	unchracterized protein	-2.35716
G18514|TU30251	bidirectional sugar transporter SWEET10-like	-3.10968	G31081|TU50975	putative pectinesterase 11	-7.14453	G2163|TU3595	cryptochrome-1-like isoform X1	-2.35761
G40449|TU66335	protein kish	-3.1153	G46164|TU74394	E3 ubiquitin-protein ligase UPL4 isoform X1	-7.16581	G35053|TU57469	D-aminoacyl-tRNA deacylase-like	-2.35843
G15622|TU25521	BTB/POZ domain-containing protein FBL11-like	-3.11744	G36951|TU60605	cleavage and polyadenylation specificity factor subunit 2	-7.22527	G3134|TU5154	ABC transporter G family member 22	-2.35902
G40809|TU66873	peptidyl-prolyl cis-trans isomerase FKBP62-like	-3.12248	G29247|TU47977	signal peptide peptidase-like 1	-7.32193	G19121|TU31246	DNA polymerase beta isoform X1	-2.36005
G15242|TU24908	3beta-hydroxysteroid-dehydrogenase/decarboxylase isoform 3-like	-3.12553	G34908|TU57252	Uncharacterized protein	-7.76553	G38387|TU62922	RRP15-like protein isoform X1	-2.36006
G30892|TU50654	aspartate--tRNA ligase, mitochondrial	-3.13683	G12363|TU20305	GTP-binding nuclear protein Ran-3-like	-7.8009	G39708|TU65144	quinolinate synthase, chloroplastic isoform X2	-2.36047
G38131|TU62458	glutamine--fructose-6-phosphate aminotransferase	-3.13847	G5220|TU8602	chloroplastic group IIA intron splicing facilitator CRS1, chloroplastic	-8.03067	G39498|TU64799	OTU domain-containing protein DDB_G0284757	-2.361
G41173|TU67380	uncharacterized protein LOC104109397	-3.13941	G9573|TU15721	aldehyde dehydrogenase family 3 member F1	-8.08321	G38518|TU63150	putative receptor-like protein kinase At1g72540	-2.36185
G35579|TU58338	Cysteine protease inhibitor	-3.14277	G17937|TU29298	uncharacterized protein LOC101250298	-8.19034	G18031|TU29447	purine permease 1-like	-2.36211
G24264|TU39768	isocitrate dehydrogenase	-3.15108	G17210|TU28166	armadillo repeat-containing kinesin-like protein 2	-8.19623	G26253|TU43083	GPI mannosyltransferase 3 isoform X2	-2.36361
G48101|TU77302	unchracterized protein	-3.15956	G37223|TU61003	acyl-CoA-binding domain-containing protein 3-like isoform X1	-8.56758	G32877|TU53838	unchracterized protein	-2.36392
G20850|TU34102	vacuolar protein sorting-associated protein 51 homolog	-3.16477	G7555|TU12422	uncharacterized protein LOC102601990	-8.85331	G32390|TU53063	probable LRR receptor-like serine/threonine-protein kinase RFK1 isoform X1	-2.36507
G12528|TU20579	expansin-like B1	-3.16721	G42955|TU69959	3-isopropylmalate dehydratase small subunit 3-like	-8.87866	G21434|TU35032	uncharacterized protein LOC104228103	-2.36694
G45894|TU73988	uncharacterized protein LOC105167402	-3.17726				G34020|TU55770	uncharacterized protein LOC105170709	-2.36727
G24789|TU40675	metacaspase-3-like	-3.17801				G8801|TU14488	uncharacterized protein LOC102588580	-2.36873
G44878|TU72544	GDSL esterase/lipase At2g27360-like	-3.17991				G46174|TU74416	ankyrin repeat domain-containing protein 6	-2.36889
G28604|TU46888	uncharacterized protein LOC104232732	-3.1874				G18971|TU31016	coiled-coil domain-containing protein 115-like isoform X1	-2.36969
G39149|TU64222	E3 ubiquitin-protein ligase ORTHRUS 2-like	-3.18812				G6435|TU10608	uncharacterized protein LOC104109928	-2.37003
G5115|TU8427	7-methylguanosine phosphate-specific 5'-nucleotidase A	-3.18818				G41457|TU67799	GATA transcription factor 24-like isoform X1	-2.37153
G24071|TU39414	cytochrome P450 71A9-like	-3.19035				G17354|TU28390	protein decapping 5-like isoform X1	-2.37403
G36108|TU59214	plant intracellular Ras-group-related LRR protein 3-like	-3.19207				G13622|TU22283	Sporamin A	-2.3756
G34703|TU56895	uncharacterized protein LOC104113254	-3.19334				G41878|TU68421	unchracterized protein	-2.37631
G8217|TU13530	unchracterized protein	-3.19414				G24549|TU40239	fructose-bisphosphate aldolase 1, chloroplastic	-2.37708
G6736|TU11102	histone-lysine N-methyltransferase ASHH2-like	-3.19925				G46344|TU74667	uncharacterized protein LOC104085886	-2.37893
G40642|TU66621	ABC transporter C family member 12-like	-3.20709				G15562|TU25419	uncharacterized protein LOC104104703	-2.37971
G44560|TU72115	serine/threonine-protein kinase ULK4	-3.20797				G16430|TU26833	protein root UVB sensitive 3	-2.38
G2839|TU4680	hippocampus abundant transcript 1 protein-like	-3.21018				G47737|TU76753	glycoprotein 3-alpha-L-fucosyltransferase A-like	-2.3805
G37611|TU61612	uncharacterized protein LOC104090044	-3.21459				G47502|TU76415	uncharacterized protein LOC101299743	-2.38157
G24840|TU40752	tubby-like F-box protein 8	-3.23225				G30773|TU50452	Glucose-1-phosphate adenylyltransferase	-2.38165
G35149|TU57630	nuclear pore complex protein Nup155	-3.23478				G39720|TU65159	gibberellin 3-beta-dioxygenase 2-like	-2.3853
G32536|TU53303	uncharacterized mitochondrial protein ymf40	-3.23576				G35746|TU58611	unchracterized protein	-2.38538
G37877|TU62031	probable flavin-containing monooxygenase 1	-3.23634				G19597|TU32046	aspartic proteinase-like protein 1	-2.38598
G39384|TU64603	Putative uncharacterized protein	-3.24139				G40668|TU66658	uncharacterized protein LOC101266161	-2.3863
G16458|TU26881	uncharacterized protein LOC105172005 isoform X1	-3.24215				G18850|TU30791	uncharacterized protein LOC104115230	-2.38645
G37908|TU62078	uncharacterized protein LOC105170795	-3.24308				G47167|TU75926	cellulose synthase-like protein E1 isoform X2	-2.38704
G14954|TU24387	Splicing factor, putative	-3.2433				G30098|TU49308	uncharacterized protein LOC104105514 isoform X1	-2.38908
G16423|TU26816	probable zinc metallopeptidase EGY3, chloroplastic	-3.24885				G20111|TU32889	phosphoglycerate mutase-like	-2.39028
G42740|TU69648	uncharacterized protein LOC104104961 isoform X1	-3.25459				G33553|TU54994	unchracterized protein	-2.39048
G35577|TU58336	Cysteine protease inhibitor	-3.26836				G940|TU1542	unchracterized protein	-2.39227
G4917|TU8103	calcium uptake protein 1, mitochondrial-like	-3.26932				G15390|TU25139	2-alkenal reductase	-2.39232
G3178|TU5221	LOW QUALITY PROTEIN: phospholipase D p1	-3.27752				G39361|TU64570	glutathione S-transferase U9-like	-2.39255
G17903|TU29250	G-type lectin S-receptor-like serine/threonine-protein kinase At4g27290-like	-3.28442				G46853|TU75425	mitochondrial translation optimization protein 1	-2.39426
G34359|TU56341	Sporamin A	-3.29127				G7559|TU12429	probable anion transporter 2, chloroplastic	-2.39651
G5442|TU8977	melanoma-associated antigen C1 isoform X2	-3.29448				G39328|TU64515	agamous-like MADS-box protein AGL8 homolog	-2.39719
G22725|TU37183	myosin-2-like isoform X1	-3.3094				G26363|TU43283	nuclear transcription factor Y subunit A-10	-2.39832
G11437|TU18842	serine/threonine-protein kinase tricorner-like isoform X1	-3.32379				G46761|TU75290	L-aspartate oxidase, chloroplastic	-2.39902
G6998|TU11552	diacylglycerol O-acyltransferase 1-like	-3.32932				G17222|TU28185	lysophospholipid acyltransferase 1-like	-2.40033
G25845|TU42415	Lipid transfer protein 1	-3.33301				G33831|TU55451	uncharacterized protein LOC104225252	-2.4021
G35552|TU58295	glucan endo-1,3-beta-glucosidase 4	-3.34915				G4013|TU6616	probable arabinosyltransferase ARAD1	-2.40228
G37403|TU61271	LOW QUALITY PROTEIN: uncharacterized protein LOC105173535	-3.36288				G46627|TU75070	unchracterized protein	-2.40234
G25905|TU42510	aspartate aminotransferase, mitochondrial-like isoform X1	-3.36874				G14495|TU23684	uncharacterized protein LOC104212065 isoform X1	-2.40251
G26468|TU43469	probable sphingolipid transporter spinster homolog 2, partial	-3.36884				G23733|TU38853	vacuolar amino acid transporter 1-like	-2.40311
G29336|TU48130	uncharacterized protein LOC104101454	-3.37517				G7964|TU13128	Putative uncharacterized protein	-2.40503
G28181|TU46201	probable cadmium/zinc-transporting ATPase HMA1, chloroplastic	-3.37523				G28697|TU47073	3-dehydroquinate synthase, chloroplastic	-2.40642
G28659|TU47001	unchracterized protein	-3.37848				G46698|TU75189	Short-chain dehydrogenase, putative	-2.40712
G37824|TU61947	translin-associated protein X-like isoform X1	-3.3798				G29800|TU48821	pentatricopeptide repeat-containing protein At1g73400, mitochondrial	-2.40799
G5636|TU9305	uncharacterized protein LOC104234545	-3.38016				G46860|TU75435	protein ZINC INDUCED FACILITATOR-LIKE 1-like isoform X1	-2.40821
G29184|TU47877	ultraviolet-B receptor UVR8-like	-3.38047				G8510|TU14004	zinc finger CCCH domain-containing protein 13	-2.4101
G43030|TU70063	SWIB/MDM2, Plus-3 and GYF domain-containing protein	-3.39068				G15995|TU26130	isoamylase isoform 3	-2.41184
G33613|TU55103	riboside 5'-monophosphate phosphoribohydrolase	-3.39375				G42411|TU69185	fructose-bisphosphate aldolase 1, chloroplastic-like	-2.41291
G31000|TU50812	uncharacterized protein LOC104096717	-3.39403				G30987|TU50790	dehydrodolichyl diphosphate syntase complex subunit NUS1 isoform X2	-2.41321
G16730|TU27344	QWRF motif-containing protein 2-like	-3.39692				G27061|TU44424	phospholipid-transporting ATPase 1	-2.4158
G13059|TU21402	maf-like protein DDB_G0281937-like isoform X1	-3.40511				G41139|TU67329	calcium-dependent protein kinase SK5	-2.41702
G28472|TU46672	proteinase inhibitor type-2 P303.51-like	-3.4169				G1067|TU1771	Predicted protein	-2.4173
G11685|TU19247	vesicle-associated protein 2-2-like isoform X1	-3.42565				G4709|TU7778	LOW QUALITY PROTEIN: nucleolar protein 14	-2.4185
G35456|TU58133	probable copper-transporting ATPase HMA5	-3.42576				G4709|TU7776	LOW QUALITY PROTEIN: nucleolar protein 14	-2.4185
G49061|TU78771	3-dehydroquinate synthase, chloroplastic	-3.42878				G15760|TU25757	uncharacterized transporter C405.03c-like isoform X1	-2.41883
G33698|TU55233	monothiol glutaredoxin-S10-like isoform X1	-3.43061				G8724|TU14343	uncharacterized protein LOC104244529	-2.4194
G25754|TU42279	uncharacterized protein LOC105174543	-3.43683				G17819|TU29132	protein CYPRO4-like	-2.4202
G48144|TU77362	heat shock protein 83-like	-3.44931				G3164|TU5204	phosphopantothenate--cysteine ligase 2-like	-2.42155
G26365|TU43289	glutamate dehydrogenase B	-3.45039				G9682|TU15906	probable serine/threonine-protein kinase At5g41260	-2.42389
G42152|TU68814	unchracterized protein	-3.45118				G649|TU1082	unchracterized protein	-2.42394
G15206|TU24843	probable inositol transporter 2	-3.45481				G21603|TU35309	uncharacterized protein LOC101267038	-2.42413
G14919|TU24332	TMV resistance protein N-like isoform X1	-3.46664				G17705|TU28956	unchracterized protein	-2.4252
G20583|TU33632	proteinaceous RNase P 1, chloroplastic/mitochondrial-like isoform X1	-3.47242				G24879|TU40817	cleavage stimulation factor subunit 3 isoform X1	-2.4261
G44266|TU71723	mediator of RNA polymerase II transcription subunit 20a isoform X2	-3.48476				G4188|TU6916	U6 snRNA-associated Sm-like protein LSm6-like	-2.4294
G14945|TU24371	uncharacterized protein LOC104238949 isoform X1	-3.48622				G7173|TU11825	uncharacterized protein LOC102579622	-2.43244
G46866|TU75446	cysteine synthase-like	-3.48727				G14024|TU22897	myosin-2-like	-2.43354
G29560|TU48473	protein DA1-like	-3.4898				G6471|TU10674	alpha-1,4 glucan phosphorylase L-1 isozyme, chloroplastic/amyloplastic	-2.43394
G10980|TU18096	Uncharacterized protein	-3.49131				G6738|TU11114	uncharacterized protein LOC102593840	-2.434
G12214|TU20069	probable alpha-mannosidase I MNS4	-3.49767				G43918|TU71265	cytochrome P450 711A1	-2.43403
G45779|TU73831	unchracterized protein	-3.49825				G38307|TU62797	ribose-phosphate pyrophosphokinase 4	-2.43542
G25561|TU41980	copper amine oxidase 1-like	-3.50201				G29984|TU49125	unchracterized protein	-2.44013
G14053|TU22950	general transcription factor IIH subunit 4-like isoform X1	-3.51399				G47206|TU75980	unchracterized protein	-2.44079
G2839|TU4682	unchracterized protein	-3.52009				G41061|TU67215	Uncharacterized protein	-2.4414
G37532|TU61475	glucuronokinase 1	-3.53191				G25738|TU42251	4-alpha-glucanotransferase	-2.44254
G13140|TU21533	galacturonokinase isoform X2	-3.53401				G7144|TU11794	uncharacterized protein At1g04910 isoform X1	-2.44345
G36800|TU60349	L-type lectin-domain containing receptor kinase IV.1-like	-3.53654				G47978|TU77111	unchracterized protein	-2.44377
G43482|TU70669	ATP synthase subunit O, mitochondrial	-3.5453				G9705|TU15946	uncharacterized protein LOC101267772 isoform X1	-2.44398
G38095|TU62401	calmodulin-binding receptor-like cytoplasmic kinase 2	-3.54771				G27367|TU44891	chlorophyll	-2.44496
G48530|TU77936	AINTEGUMENTA homolog	-3.5508				G11010|TU18135	ribokinase-like	-2.44517
G44104|TU71506	lysosomal Pro-X carboxypeptidase-like	-3.56092				G172|TU287	Metallothionein-like protein	-2.44865
G45447|TU73357	unchracterized protein	-3.5617				G3178|TU5221	LOW QUALITY PROTEIN: phospholipase D p1	-2.44879
G46456|TU74828	cytochrome P450 CYP72A219-like	-3.59356				G34785|TU57042	unchracterized protein	-2.44902
G159|TU263	WAT1-related protein At1g43650-like isoform X1	-3.59389				G23890|TU39104	probable leucine-rich repeat receptor-like serine/threonine-protein kinase At3g14840	-2.44931
G29897|TU48981	DNA repair helicase XPB1-like	-3.61406				G27036|TU44374	uncharacterized protein LOC101256249	-2.44961
G12126|TU19930	putative CCA tRNA nucleotidyltransferase 2	-3.61417				G26590|TU43686	unchracterized protein	-2.45132
G31261|TU51266	putative leucine--tRNA ligase, mitochondrial	-3.61791				G42615|TU69471	probable LRR receptor-like serine/threonine-protein kinase At5g63710-like isoform X1	-2.45168
G44744|TU72359	probable inactive receptor kinase At5g67200	-3.61801				G39645|TU65032	uncharacterized protein LOC102596961	-2.45269
G24962|TU40945	methionine aminopeptidase 1D, chloroplastic/mitochondrial isoform X1	-3.62329				G37023|TU60710	RNase-like protein	-2.45327
G13287|TU21752	Kunitz-type trypsin inhibitor	-3.62658				G14898|TU24296	homeotic protein knotted-1	-2.45449
G34855|TU57171	uncharacterized protein LOC104235470	-3.62866				G18003|TU29399	unchracterized protein	-2.45476
G6468|TU10669	unchracterized protein	-3.62968				G20653|TU33758	Putative uncharacterized protein	-2.45664
G16089|TU26278	mediator of RNA polymerase II transcription subunit 27	-3.62969				G11495|TU18950	two-component response regulator ARR1-like	-2.4567
G23439|TU38328	uncharacterized protein LOC104226440 isoform X1	-3.64267				G45246|TU73074	malonyl-CoA decarboxylase, mitochondrial isoform X1	-2.45696
G26101|TU42841	protein arginine N-methyltransferase 1.5	-3.6486				G40254|TU66034	unchracterized protein	-2.45732
G44346|TU71838	phosphatidylinositol 4-kinase gamma 3	-3.64874				G47036|TU75703	unchracterized protein	-2.45734
G24165|TU39573	ras-related protein RABC2a-like	-3.65914				G1825|TU3064	unchracterized protein	-2.45734
G18677|TU30514	TMV resistance protein N-like isoform X1	-3.66676				G11079|TU18253	uncharacterized protein LOC104240797 isoform X1	-2.45792
G22730|TU37191	60S ribosomal protein L18a	-3.67089				G14121|TU23071	uncharacterized protein LOC101255560 isoform X3	-2.45839
G36754|TU60264	protease Do-like 2, chloroplastic-like	-3.67212				G41358|TU67654	uncharacterized protein C1F8.04c-like	-2.4585
G23858|TU39053	thiamine thiazole synthase, chloroplastic	-3.68137				G23625|TU38676	phosphoglycolate phosphatase 1B, chloroplastic-like	-2.46035
G10780|TU17757	unchracterized protein	-3.68792				G48803|TU78364	unchracterized protein	-2.46084
G11437|TU18844	serine/threonine-protein kinase tricorner-like isoform X1	-3.70018				G46099|TU74293	unchracterized protein	-2.46086
G39870|TU65419	ribulose bisphosphate carboxylase/oxygenase activase, chloroplastic	-3.70999				G1988|TU3316	ent-kaurene oxidase, chloroplastic	-2.46104
G25327|TU41581	1-aminocyclopropane-1-carboxylate oxidase-like	-3.71254				G18272|TU29862	granule-bound starch synthase 1, chloroplastic/amyloplastic	-2.46263
G26007|TU42679	protein ZINC INDUCED FACILITATOR-LIKE 1-like	-3.72147				G25318|TU41561	Putative uncharacterized protein	-2.46611
G21252|TU34742	protein ENHANCED DISEASE RESISTANCE 2-like	-3.7291				G14029|TU22907	soluble starch synthase 3, chloroplastic/amyloplastic isoform X1	-2.4663
G13622|TU22276	Sporamin	-3.73434				G12112|TU19907	unchracterized protein	-2.46906
G16204|TU26456	probable zinc metallopeptidase EGY3, chloroplastic	-3.73481				G34016|TU55763	osmotin-like protein OSML13-like	-2.4704
G17394|TU28453	hexokinase-related protein 1	-3.73588				G35647|TU58446	cystein protease inhibitor 2	-2.47116
G17067|TU27912	transcription factor bHLH68	-3.74669				G7674|TU12631	CMP-sialic acid transporter 1	-2.47198
G29267|TU48005	E3 ubiquitin-protein ligase XBAT33-like	-3.75054				G15831|TU25872	low affinity sulfate transporter 3-like	-2.47478
G43329|TU70452	histone deacetylase 2-like	-3.75572				G3123|TU5137	monodehydroascorbate reductase	-2.47686
[truncated: 807 more rows]

## Sheet: Table S3
Table S3. Expression profiles of cultivar specific response genes in the RKN-susceptible three sweetpotato cultivars during infected and uninfected conditions as determined by mRNA seq.
Gene ID	Gene description	Log2 fold change (DHM: C vs T)	Gene ID	Gene description	Log2 fold change (SHM: C vs T)	Gene ID	Gene description	Log2 fold change (YM: C vs T)
G34330|TU56291	putative UPF0481 protein At3g02645-like	7.79486	G18130|TU29626	allantoate deiminase	9.01862	G1643|TU2751	uncharacterized protein	8.61029
G20024|TU32735	phosphatidylinositol 4-phosphate 5-kinase 2-like	7.27612	G41101|TU67277	isoamylase 1, chloroplastic	8.17792	G15626|TU25531	nucleolar complex protein 2 homolog isoform X1	8.60448
G48430|TU77805	calpain-type cysteine protease DEK1-like isoform X1	6.64238	G6032|TU9957	NAD-dependent protein deacetylase SRT2 {ECO:0000255|HAMAP-Rule:MF_03161}	5.85543	G27064|TU44428	3-hydroxyisobutyryl-CoA hydrolase 1-like isoform X1	7.78402
G33291|TU54580	mitochondrial ribosome-associated GTPase 1-like	6.39232	G23395|TU38270	plasma membrane ATPase 1	5.5406	G20115|TU32896	uncharacterized protein LOC104235956	7.64818
G29148|TU47814	lysine-specific demethylase JMJ25-like	6.29649	G36193|TU59354	nuclear mitotic apparatus protein 1 isoform X1	5.26386	G2473|TU4103	BOI-related E3 ubiquitin-protein ligase 1-like	6.99247
G16430|TU26830	UPF0420 protein C16orf58 homolog	5.56518	G4863|TU8016	DEAD-box ATP-dependent RNA helicase 31-like	5.04586	G21676|TU35421	phosphatidylinositol/phosphatidylcholine transfer protein SFH12-like	6.85092
G41495|TU67854	Putative uncharacterized protein	5.03562	G35994|TU59008	cadmium/zinc-transporting ATPase HMA2-like isoform X1	4.9316	G10445|TU17212	uncharacterized protein LOC105170478 isoform X1	6.61578
G14950|TU24385	glycerate dehydrogenase	5.02772	G30679|TU50276	long chain acyl-CoA synthetase 2 isoform X1	4.68483	G12262|TU20149	uncharacterized protein LOC104243797	6.59642
G18624|TU30433	methylputrescine oxidase	4.96366	G38607|TU63289	ubiquitin carboxyl-terminal hydrolase 15	4.3505	G42740|TU69648	uncharacterized protein LOC104104961 isoform X1	6.31783
G19145|TU31287	paired amphipathic helix protein Sin3-like 3 isoform X1	4.52838	G2833|TU4676	coproporphyrinogen-III oxidase 1, chloroplastic	4.04869	G25278|TU41475	uncharacterized protein LOC101247562	5.20751
G44680|TU72269	uncharacterized protein	4.27099	G23186|TU37930	aspartate aminotransferase, mitochondrial-like	4.0286	G23056|TU37717	WAT1-related protein At2g39510	4.61078
G197|TU342	Uncharacterized protein	4.06895	G1464|TU2470	sister chromatid cohesion 1 protein 4 isoform X2	3.93456	G17352|TU28385	beta-amylase 8 isoform X3	4.3292
G6987|TU11534	pentatricopeptide repeat-containing protein At3g18020	3.94683	G15112|TU24675	uncharacterized protein	3.83253	G48386|TU77733	alpha-glucan water dikinase, chloroplastic isoform X2	4.18047
G29590|TU48516	probable polygalacturonase-like	3.93844	G28783|TU47203	pyridine nucleotide-disulfide oxidoreductase domain-containing protein 2-like	3.78857	G13646|TU22317	mediator of RNA polymerase II transcription subunit 22a-like	4.17869
G6435|TU10608	uncharacterized protein LOC104109928	3.93669	G34064|TU55854	beta-galactosidase 8	3.77025	G48055|TU77239	probable isoleucine--tRNA ligase, mitochondrial-like	4.00322
G5828|TU9606	8-hydroxygeraniol dehydrogenase-like	3.78193	G20113|TU32893	uncharacterized protein LOC104088460	3.76967	G14770|TU24099	probable LRR receptor-like serine/threonine-protein kinase At1g07650-like	3.99447
G28776|TU47194	pyruvate kinase isozyme A, chloroplastic-like	3.74802	G34708|TU56901	coilin isoform X2	3.73007	G7558|TU12426	probable anion transporter 2, chloroplastic-like	3.98762
G8972|TU14811	glucan endo-1,3-beta-glucosidase, acidic isoform PR-N-like	3.74785	G12963|TU21250	Uncharacterized protein	3.72445	G36215|TU59385	uncharacterized protein	3.92807
G30136|TU49382	gibberellin 2-beta-dioxygenase 3	3.66098	G7385|TU12159	alpha-1,4-fucosyltransferase	3.72291	G9302|TU15306	Uncharacterized protein	3.91769
G46122|TU74327	protein TRANSPARENT TESTA 12-like	3.61452	G7000|TU11556	small subunit processome component 20 homolog	3.70962	G6318|TU10425	DNA	3.88949
G38043|TU62307	uncharacterized protein LOC104104938 isoform X2	3.61143	G1752|TU2940	LOW QUALITY PROTEIN: uncharacterized protein LOC105166233	3.68618	G30221|TU49531	folylpolyglutamate synthase-like	3.60985
G25441|TU41779	probable threonine--tRNA ligase, cytoplasmic	3.56231	G23128|TU37845	cytochrome P450 CYP72A219-like	3.66248	G28190|TU46219	tetratricopeptide repeat protein 13 isoform X1	3.4298
G11380|TU18743	hexaprenyldihydroxybenzoate methyltransferase, mitochondrial	3.48677	G39833|TU65351	staphylococcal nuclease domain-containing protein 1-like isoform X1	3.65375	G12528|TU20579	expansin-like B1	3.31755
G10234|TU16822	uncharacterized protein LOC102585665	3.35124	G16985|TU27773	uncharacterized protein LOC102583478	3.5997	G24896|TU40840	probable kinetochore protein NDC80 isoform X1	3.23466
G35546|TU58284	5-methyltetrahydropteroyltriglutamate--homocysteine methyltransferase-like	3.32451	G42234|TU68946	glutamate--tRNA ligase, chloroplastic/mitochondrial	3.51526	G24054|TU39387	CDP-diacylglycerol--glycerol-3-phosphate 3-phosphatidyltransferase 2	3.18972
G4706|TU7772	probable receptor-like protein kinase At1g80640	3.27214	G8609|TU14160	AP-5 complex subunit mu	3.3119	G14262|TU23294	uncharacterized protein	3.18511
G29553|TU48460	probable vacuolar amino acid transporter YPQ1	3.26718	G45583|TU73545	uncharacterized protein	3.30892	G3924|TU6477	respiratory burst oxidase homolog protein B	3.1067
G49056|TU78759	uncharacterized protein LOC105172091	3.23406	G3242|TU5328	Putative transposase	3.30256	G29914|TU49004	3-hydroxyisobutyryl-CoA hydrolase-like protein 3, mitochondrial	3.07241
G18131|TU29627	exocyst complex component EXO84C	3.22645	G25520|TU41913	probable LRR receptor-like serine/threonine-protein kinase At1g07650 isoform X2	3.24748	G2061|TU3444	Myb-like protein	3.05694
G17222|TU28185	lysophospholipid acyltransferase 1-like	3.18839	G5359|TU8852	epidermal growth factor receptor substrate 15-like 1 isoform X2	3.23648	G4207|TU6941	ribonuclease II, chloroplastic/mitochondrial	3.03725
G39453|TU64722	glyceraldehyde-3-phosphate dehydrogenase A, chloroplastic	3.12421	G15263|TU24940	protein PHLOEM PROTEIN 2-LIKE A8-like	3.2357	G46114|TU74312	protein TRANSPARENT TESTA 12-like isoform X1	3.02229
G42126|TU68780	probable methyltransferase PMT9 isoform X1	3.08995	G26486|TU43504	trafficking protein particle complex subunit 8 isoform X1	3.23049	G31925|TU52357	auxin response factor 9-like isoform X1	3.0178
G42455|TU69257	uncharacterized protein	3.01947	G29568|TU48485	uncharacterized protein LOC105159199	3.22771	G35682|TU58507	uncharacterized protein LOC105163707	3.00357
G15130|TU24707	kinesin-like protein KIN12B-like	2.99098	G14660|TU23925	LAG1 longevity assurance homolog 2	3.20738	G1084|TU1793	alpha-aminoadipic semialdehyde synthase	2.9873
G19932|TU32602	pentatricopeptide repeat-containing protein At2g34400	2.98248	G41709|TU68186	DEAD-box ATP-dependent RNA helicase 13 isoform X1	3.1676	G13693|TU22392	uncharacterized protein LOC104233458	2.98706
G42824|TU69761	uncharacterized protein	2.96145	G29650|TU48608	ATP-dependent zinc metalloprotease FTSH 11, chloroplastic/mitochondrial	3.15247	G26094|TU42822	protein arginine N-methyltransferase 1.5	2.96857
G16937|TU27698	peptidyl-prolyl cis-trans isomerase-like 2-like	2.95859	G27023|TU44354	replication factor C subunit 2	3.09929	G12996|TU21300	nuclear pore complex protein Nup205	2.968
G31864|TU52267	high mobility group B protein 6-like isoform X1	2.94604	G41000|TU67133	LOW QUALITY PROTEIN: KH domain-containing protein At4g26480-like	3.0914	G23803|TU38967	uncharacterized protein	2.93097
G30567|TU50079	thioredoxin-like 2, chloroplastic	2.94596	G14589|TU23823	Uncharacterized protein	3.09102	G37450|TU61342	uncharacterized protein	2.92765
G27079|TU44448	uncharacterized protein LOC102583586	2.93759	G38337|TU62840	uridine 5'-monophosphate synthase-like	3.07367	G36603|TU60030	uncharacterized protein	2.90932
G16488|TU26932	histidine protein methyltransferase 1 homolog	2.92155	G18238|TU29816	zinc transporter 8-like	3.02202	G11508|TU18972	ribosome biogenesis protein WDR12 homolog isoform X1	2.90184
G38317|TU62807	mannan endo-1,4-beta-mannosidase 2-like	2.92121	G6781|TU11197	uncharacterized protein LOC104118591 isoform X1	3.00368	G44712|TU72313	Putative uncharacterized protein	2.89844
G39183|TU64278	beta-glucosidase 44-like	2.90995	G2123|TU3537	unnamed protein product	3.00132	G12822|TU21009	uncharacterized protein LOC102599612	2.89783
G25754|TU42275	uncharacterized protein LOC105174543	2.86791	G22617|TU36984	putative BPI/LBP family protein At1g04970	2.98892	G17364|TU28402	Pectinacetylesterase family protein	2.88649
G7080|TU11688	uncharacterized protein LOC102601232	2.86626	G27262|TU44714	kinase D-interacting substrate of 220 kDa	2.96573	G20630|TU33711	Putative uncharacterized protein	2.87114
G41139|TU67329	calcium-dependent protein kinase SK5	2.78606	G8021|TU13221	dynamin-related protein 1E	2.96466	G22868|TU37412	B3 domain-containing protein At2g36080-like isoform X1	2.86964
G18125|TU29617	exocyst complex component EXO84C	2.76862	G32753|TU53648	uncharacterized protein LOC104233869	2.96377	G22423|TU36655	uncharacterized protein LOC101254599	2.85895
G2677|TU4447	uncharacterized protein LOC104099489	2.71621	G46175|TU74420	soluble starch synthase 3, chloroplastic/amyloplastic isoform X1	2.94926	G11901|TU19574	uncharacterized protein LOC105174340	2.83439
G41859|TU68392	protein SCAI	2.69819	G37892|TU62052	pyrophosphate--fructose 6-phosphate 1-phosphotransferase subunit alpha	2.90875	G19372|TU31656	uncharacterized membrane protein At3g27390	2.83304
G11183|TU18414	putative phospholipid-transporting ATPase 9	2.68667	G40089|TU65772	ribulose bisphosphate carboxylase small chain clone 512-like	2.88713	G10958|TU18059	probable inactive purple acid phosphatase 27	2.83031
G42323|TU69059	serine/threonine-protein kinase TOR isoform X1	2.68647	G15942|TU26047	uncharacterized protein	2.85203	G19070|TU31171	phosphatidylinositol/phosphatidylcholine transfer protein SFH12-like	2.79948
G11062|TU18218	maf-like protein DDB_G0281937 isoform X1	2.66359	G29360|TU48170	uncharacterized protein LOC104210636	2.84399	G29748|TU48746	wall-associated receptor kinase 2-like	2.77809
G21087|TU34481	Predicted protein	2.65451	G42143|TU68803	uncharacterized protein	2.82349	G19862|TU32493	short-chain dehydrogenase TIC 32, chloroplastic	2.7632
G16421|TU26811	uncharacterized protein LOC104225818 isoform X1	2.64871	G16008|TU26150	NBS-LRR protein	2.82103	G12466|TU20487	protein PIR-like isoform X1	2.72708
G22555|TU36887	cellulose synthase-like protein E6	2.63328	G45924|TU74034	uncharacterized protein	2.79767	G7810|TU12860	vesicle-associated protein 1-3 isoform X1	2.70289
G30795|TU50487	outer envelope protein 64, mitochondrial	2.61143	G44794|TU72426	probable 28S rRNA	2.74431	G24974|TU40970	tonoplast dicarboxylate transporter	2.69931
G37139|TU60884	uncharacterized protein	2.61076	G34580|TU56695	putative methyltransferase DDB_G0268948 isoform X1	2.73717	G48606|TU78052	uncharacterized protein	2.67571
G22017|TU35987	ribosomal protein L11-like, partial	2.59168	G3694|TU6059	uncharacterized protein	2.71893	G2739|TU4531	wall-associated receptor kinase 2-like	2.66963
G35007|TU57406	uncharacterized protein	2.56231	G17437|TU28522	uncharacterized protein LOC104244919	2.7171	G48396|TU77748	uncharacterized protein	2.66787
G48863|TU78450	Glutathione reductase	2.56166	G31393|TU51469	Uncharacterized protein	2.71344	G22469|TU36735	uncharacterized protein	2.65958
G5466|TU9018	uncharacterized protein LOC104119039	2.55237	G21574|TU35263	protein-L-isoaspartate O-methyltransferase 1-like isoform X1	2.68916	G44775|TU72403	Chloroplast 1-deoxy-D-xylulose-5-phosphate synthase	2.65034
G20073|TU32818	cytochrome P450 CYP736A12-like	2.53225	G45259|TU73090	alcohol dehydrogenase 1	2.68642	G8235|TU13559	subtilisin-like protease	2.63645
G24645|TU40417	pre-mRNA-processing protein 40A-like	2.51021	G14470|TU23636	Histidine kinase 2	2.66591	G24984|TU40988	tonoplast dicarboxylate transporter	2.5771
G16822|TU27487	phenylcoumaran benzylic ether reductase	2.49398	G22739|TU37216	peptidyl-prolyl cis-trans isomerase CYP37, chloroplastic isoform X2	2.66511	G48165|TU77389	NAP1-related protein 2-like	2.56089
G33682|TU55209	ABC transporter G family member 3	2.46385	G45578|TU73539	uncharacterized protein	2.65996	G32776|TU53684	protein S-acyltransferase 24-like	2.54494
G11164|TU18381	probable inactive purple acid phosphatase 29	2.46195	G48354|TU77677	probable WRKY transcription factor 12-like	2.64955	G36033|TU59090	small heat shock protein, chloroplastic-like	2.52356
G12184|TU20019	ALBINO3-like protein 2, chloroplastic isoform X1	2.45468	G13223|TU21654	small subunit processome component 20 homolog	2.64924	G34497|TU56566	feruloyl CoA ortho-hydroxylase 1-like	2.48427
G47241|TU76035	G-type lectin S-receptor-like serine/threonine-protein kinase CES101 isoform X1	2.44271	G4853|TU7999	probable transcriptional regulatory protein At2g25830-like isoform X1	2.62324	G41321|TU67594	putative tRNA	2.47252
G8487|TU13966	ABC transporter C family member 8 isoform X1	2.43228	G20637|TU33722	uncharacterized protein LOC104101859 isoform X1	2.6149	G32749|TU53642	GPN-loop GTPase 3 homolog	2.46163
G17637|TU28856	L-arabinokinase-like isoform X1	2.43169	G5314|TU8770	uncharacterized protein LOC104243826 isoform X1	2.61227	G21072|TU34465	protein LONGIFOLIA 1 isoform X1	2.45943
G15602|TU25482	uncharacterized protein LOC104234054 isoform X2	2.42884	G20895|TU34176	probable receptor-like protein kinase At5g39020	2.60768	G23949|TU39198	cytochrome P450 CYP72A219-like	2.45198
G30375|TU49798	NBS-LRR type disease resistance protein	2.42695	G46003|TU74138	ABC transporter C family member 10-like	2.60617	G48511|TU77914	leucoanthocyanidin dioxygenase-like	2.44318
G46174|TU74416	ankyrin repeat domain-containing protein 6	2.42046	G30078|TU49281	auxin response factor 9-like isoform X1	2.60507	G39695|TU65118	Putative uncharacterized protein	2.44282
G30740|TU50384	uncharacterized protein At3g49720-like	2.40678	G21752|TU35553	Uncharacterized protein	2.59221	G46752|TU75276	NADH-ubiquinone oxidoreductase chain 2	2.425
G38939|TU63860	protein IN2-1 homolog B-like isoform X1	2.39004	G44769|TU72397	protein IQ-DOMAIN 31-like	2.58919	G25197|TU41341	probable ADP-ribosylation factor GTPase-activating protein AGD5-like isoform X1	2.41888
G24572|TU40286	uncharacterized protein LOC104099679 isoform X1	2.36894	G8368|TU13763	uncharacterized protein LOC104221201	2.58212	G32682|TU53532	protein ROOT HAIR DEFECTIVE 3 homolog 2-like isoform X1	2.4157
G3420|TU5614	DNA repair protein recA homolog 2, mitochondrial isoform X1	2.3543	G23833|TU39020	midasin isoform X1	2.57792	G32550|TU53334	187-kDa microtubule-associated protein AIR9 isoform X1	2.41534
G11093|TU18274	protein PALE CRESS, chloroplastic isoform X1	2.34408	G27601|TU45270	uncharacterized aarF domain-containing protein kinase At1g79600, chloroplastic	2.57715	G18668|TU30501	DEAD-box ATP-dependent RNA helicase 13 isoform X1	2.41469
G31680|TU51951	haloacid dehalogenase-like hydrolase domain-containing protein At3g48420 isoform X2	2.33404	G36543|TU59925	kynurenine--oxoglutarate transaminase 1-like isoform X1	2.57593	G41348|TU67638	uncharacterized protein	2.41458
G33580|TU55031	Hop-interacting protein THI012	2.32944	G29977|TU49112	uncharacterized protein	2.57478	G40572|TU66526	uncharacterized protein	2.3989
G41617|TU68027	DEAD-box ATP-dependent RNA helicase 32-like	2.31818	G26413|TU43379	regulatory protein NPR3-like	2.57154	G46693|TU75180	bifunctional nuclease 2	2.39386
G4599|TU7616	uncharacterized protein LOC101254656	2.31269	G5841|TU9625	uncharacterized protein LOC104213527	2.56869	G21995|TU35957	protein SDE2 homolog	2.3892
G37396|TU61263	uncharacterized protein LOC104646477	2.30422	G38858|TU63704	unknown protein DS12 from 2D-PAGE of leaf, chloroplastic-like	2.5618	G23655|TU38732	uncharacterized protein LOC105164123	2.38729
G1165|TU1928	ecotropic viral integration site 5 protein homolog	2.30357	G45537|TU73486	uncharacterized protein	2.56119	G36646|TU60105	uncharacterized protein LOC105158789	2.38308
G1165|TU1934	ecotropic viral integration site 5 protein homolog	2.30357	G33065|TU54175	HMG1/2-like protein	2.56063	G44520|TU72066	Uncharacterized protein	2.37795
G47318|TU76167	uncharacterized protein	2.29089	G40128|TU65838	putative RNA-binding protein Luc7-like 1 isoform X1	2.54061	G12573|TU20645	Blue copper protein	2.3606
G938|TU1540	ATP-dependent 6-phosphofructokinase 6	2.28842	G37329|TU61160	probable glycosyltransferase At5g03795	2.53797	G39816|TU65331	uncharacterized protein LOC105165199	2.35447
G35835|TU58744	non-structural maintenance of chromosomes element 1 homolog isoform X1	2.2876	G37659|TU61696	uncharacterized protein	2.51711	G9556|TU15694	endoglucanase 3-like	2.35134
G13722|TU22442	14-3-3 protein 9	2.28672	G27861|TU45690	phosphoinositide phosphatase SAC6-like	2.51574	G47729|TU76743	uncharacterized protein LOC101258524	2.35096
G36382|TU59668	sulfhydryl oxidase 2 isoform X1	2.2781	G21790|TU35612	uncharacterized protein LOC104104304	2.51546	G26368|TU43297	uncharacterized protein LOC104098772	2.34254
G10829|TU17842	photosystem II reaction center W protein, chloroplastic-like	2.27727	G20845|TU34093	splicing factor U2af large subunit A-like isoform X4	2.50139	G44563|TU72122	uncharacterized protein	2.34089
G16875|TU27594	alkylated DNA repair protein alkB homolog 8 isoform X1	2.26646	G34434|TU56472	cyclin-D1-1	2.50013	G4022|TU6630	probable transcriptional regulatory protein At2g25830 isoform X2	2.34059
G39890|TU65453	zinc-finger homeodomain protein 10-like	2.25732	G46495|TU74881	Coat protein	2.49212	G22789|TU37286	NAC domain-containing protein 72-like	2.33321
G42712|TU69613	uncharacterized protein	2.25646	G34433|TU56471	hypothetical protein	2.48245	G30559|TU50065	uncharacterized protein LOC104220501	2.32588
G20983|TU34312	uncharacterized protein LOC105169544	2.25332	G17503|TU28620	peroxisome biogenesis protein 3-2-like	2.47864	G3344|TU5484	Putative uncharacterized protein	2.32312
G38841|TU63656	uncharacterized aarF domain-containing protein kinase 1-like isoform X1	2.24831	G20541|TU33565	uncharacterized protein At1g51745-like	2.47065	G27959|TU45833	uncharacterized protein	2.31773
G16493|TU26943	pentatricopeptide repeat-containing protein At3g46870-like	2.24327	G47719|TU76729	uncharacterized protein LOC104242249 isoform X1	2.448	G33652|TU55157	uncharacterized protein LOC104215819	2.31246
G32996|TU54041	Predicted protein	2.23611	G33890|TU55532	uncharacterized protein LOC104085902 isoform X1	2.44289	G31422|TU51510	Uncharacterized protein	2.30976
G34028|TU55788	protein ECERIFERUM 3-like	2.23399	G8120|TU13377	CSC1-like protein At3g54510	2.43113	G47684|TU76681	uncharacterized protein	2.27369
G6674|TU10996	derlin-1-like	2.23173	G23047|TU37707	citrate synthase, glyoxysomal-like	2.42708	G32209|TU52794	AP-3 complex subunit mu	2.26944
G232|TU408	TPR repeat-containing thioredoxin TTL1-like	2.21236	G39352|TU64560	uncharacterized protein	2.4198	G38449|TU63027	24 kDa vacuolar protein VP24	2.24632
G1356|TU2277	E3 ubiquitin-protein ligase MARCH8	2.20605	G5422|TU8941	autophagy-related protein 13	2.41061	G37840|TU61972	NADP-dependent glyceraldehyde-3-phosphate dehydrogenase	2.24198
G14995|TU24465	magnesium-chelatase subunit ChlD, chloroplastic	2.20406	G12890|TU21136	SPX domain-containing membrane protein At4g22990-like	2.36548	G23949|TU39197	cytochrome P450 CYP72A219-like	2.23815
G41397|TU67708	uncharacterized protein LOC104117858 isoform X1	2.20214	G46515|TU74910	uncharacterized protein	2.36373	G14932|TU24352	uncharacterized protein	2.23488
G45372|TU73256	UV radiation resistance-associated gene protein	2.20076	G13510|TU22093	putative late blight resistance protein homolog R1B-16	2.36075	G32428|TU53117	subtilisin-like protease SBT5.3	2.22666
G29282|TU48024	uncharacterized protein LOC102578979	2.18844	G30097|TU49307	uncharacterized protein	2.35677	G43735|TU71022	uncharacterized protein	2.22412
G46765|TU75294	G-type lectin S-receptor-like serine/threonine-protein kinase SD2-5	2.17907	G47451|TU76345	dehydroascorbate reductase	2.34888	G48885|TU78488	lysine histidine transporter-like 8	2.22104
G10449|TU17220	mitochondrial uncoupling protein 2-like isoform X2	2.176	G42186|TU68873	uncharacterized protein LOC100266068	2.34792	G22187|TU36269	uncharacterized protein LOC101264110	2.22034
G14642|TU23901	E3 ubiquitin-protein ligase MBR2-like	2.17115	G16716|TU27319	alcohol dehydrogenase 3	2.34002	G4451|TU7363	protein NRT1/ PTR FAMILY 8.3-like	2.21642
G1934|TU3226	probable E3 ubiquitin-protein ligase RNF217	2.16892	G6775|TU11188	tRNA pseudouridine	2.33595	G37544|TU61494	uncharacterized protein LOC104228634	2.2122
G29378|TU48192	Putative uncharacterized protein	2.15776	G15453|TU25234	probable WRKY transcription factor 57 isoform X1	2.33583	G37540|TU61488	uncharacterized protein LOC104228634	2.2122
G8506|TU13993	transcription factor bHLH111 isoform X1	2.14333	G38375|TU62912	exportin-7 isoform X2	2.33518	G34751|TU56982	MLP-like protein 423	2.20679
G41262|TU67513	fimbrin-1-like	2.13053	G31590|TU51811	probable LRR receptor-like serine/threonine-protein kinase At1g07650-like	2.32193	G18782|TU30669	transcription factor bHLH130-like	2.19265
G11024|TU18157	kinesin-4-like	2.12498	G28677|TU47036	serine/threonine-protein kinase HT1-like	2.31929	G16158|TU26384	probable glutathione S-transferase	2.18477
G20859|TU34121	uncharacterized protein	2.11746	G33096|TU54227	BY-2 kinesin-like protein 5	2.31276	G45636|TU73625	uncharacterized protein LOC104212414	2.1822
G28269|TU46344	uncharacterized protein	2.11106	G46243|TU74517	BRASSINOSTEROID INSENSITIVE 1-associated receptor kinase 1-like	2.30404	G8520|TU14014	gibberellin 2-beta-dioxygenase 8-like	2.17974
G29610|TU48543	uncharacterized protein	2.10474	G7281|TU11991	sorting and assembly machinery component 50 homolog B-like	2.28891	G6991|TU11540	uncharacterized protein LOC104100755	2.17894
G39243|TU64383	kelch repeat-containing protein At3g27220-like isoform X1	2.09826	G4993|TU8235	molybdenum cofactor sulfurase {ECO:0000255|HAMAP-Rule:MF_03050} isoform X1	2.28441	G41676|TU68135	cytochrome P450 CYP72A219-like	2.17524
G4120|TU6776	ribonuclease II, chloroplastic/mitochondrial isoform X1	2.09618	G34547|TU56649	lysM domain receptor-like kinase 3	2.28276	G22163|TU36234	protein bem46-like isoform X2	2.17481
G15440|TU25216	KRR1 small subunit processome component	2.09008	G41626|TU68040	mini-chromosome maintenance complex-binding protein	2.28025	G37541|TU61489	uncharacterized protein	2.16332
G9103|TU15014	ATP-dependent RNA helicase glh-2-like	2.07812	G12447|TU20463	homogentisate phytyltransferase 1, chloroplastic-like isoform X1	2.27548	G23862|TU39062	uncharacterized protein LOC104099119	2.16206
G17463|TU28561	E3 ubiquitin-protein ligase RNF14	2.07047	G47095|TU75803	cullin-associated NEDD8-dissociated protein 1-like	2.2725	G18183|TU29718	cytochrome P450 CYP72A219-like	2.1526
G4600|TU7619	uncharacterized protein LOC104110464	2.07	G4502|TU7447	protein YIF1B-like isoform X1	2.26505	G5920|TU9762	short-chain dehydrogenase TIC 32, chloroplastic-like	2.15013
G6099|TU10067	autophagy-related protein 13	2.06855	G42767|TU69688	glutamine synthetase leaf isozyme, chloroplastic	2.26461	G25757|TU42280	leucoanthocyanidin dioxygenase-like	2.14167
G40222|TU65979	acidic mammalian chitinase-like	2.0618	G47886|TU76964	uncharacterized protein LOC104211689	2.26323	G23069|TU37737	cytochrome P450 monooxygenase	2.13576
G38451|TU63033	short-chain dehydrogenase reductase 3c	2.05953	G15242|TU24908	3beta-hydroxysteroid-dehydrogenase/decarboxylase isoform 3-like	2.25987	G37087|TU60806	uncharacterized protein	2.13245
G46200|TU74456	lactation elevated protein 1 isoform X1	2.05791	G12634|TU20735	topless-related protein 1-like	2.25275	G5106|TU8414	beta-glucosidase 18-like	2.10195
G47254|TU76057	kynurenine--oxoglutarate transaminase 1-like isoform X1	2.05737	G24151|TU39547	uncharacterized protein LOC101263137	2.24913	G10522|TU17353	A/G-specific adenine DNA glycosylase	2.0991
G31432|TU51535	Uncharacterized protein	2.0477	G43038|TU70074	uncharacterized protein LOC101260255	2.24681	G31269|TU51280	external alternative NAD	2.08741
G20391|TU33313	LOW QUALITY PROTEIN: putative late blight resistance protein homolog R1A-4	2.04715	G46409|TU74759	TMV resistance protein N-like	2.24455	G31339|TU51379	alpha-galactosidase	2.08349
G40030|TU65681	heparanase 1-like protein	2.0408	G31348|TU51400	uncharacterized protein	2.23163	G7002|TU11560	casein kinase I isoform delta-like	2.08036
G8368|TU13762	uncharacterized protein LOC104221201	2.03588	G25545|TU41952	ferric reduction oxidase 8, mitochondrial, partial	2.22681	G10193|TU16760	uncharacterized protein	2.07983
G27725|TU45470	asparagine synthetase	2.03028	G44225|TU71665	signal recognition particle 54 kDa protein 2	2.22624	G2892|TU4763	light-inducible protein CPRF2-like	2.07634
G5053|TU8336	1,4-alpha-glucan-branching enzyme 3, chloroplastic/amyloplastic	2.01867	G27712|TU45452	uncharacterized protein LOC104227835 isoform X1	2.21564	G37901|TU62066	Uncharacterized protein	2.06893
G25809|TU42368	importin-11	2.01569	G11864|TU19524	phytochrome B	2.2133	G35543|TU58278	constitutive photomorphogenesis protein 10	2.06171
G19676|TU32199	phospholipase D delta-like isoform X1	2.01373	G41918|TU68475	Putative transposase	2.20812	G48144|TU77362	heat shock protein 83-like	2.05252
G46301|TU74612	uncharacterized protein	2.00639	G34645|TU56806	cytochrome P450 CYP749A22-like, partial	2.20316	G45548|TU73498	lysine histidine transporter-like 8-like	2.03786
G32627|TU53437	chlorophyll a-b binding protein 1D, partial	2.00637	G26811|TU44032	uncharacterized protein	2.20195	G15781|TU25789	ribosomal protein S3	2.03399
G32999|TU54048	rhodanese-like domain-containing protein 11, chloroplastic isoform X1	2.00284	G14460|TU23617	54S ribosomal protein L51, mitochondrial isoform X1	2.18474	G8643|TU14225	uncharacterized protein LOC104120790	2.02825
G18641|TU30453	probable serine/threonine-protein kinase GCN2-like isoform X1	-2.00413	G19100|TU31213	probable galacturonosyltransferase 13 isoform X1	2.17993	G13853|TU22632	KH domain-containing protein At1g09660/At1g09670	2.02715
G25158|TU41278	alpha-amylase	-2.00852	G42597|TU69450	transmembrane protein 64-like	2.16616	G24490|TU40143	lysine histidine transporter-like 8	2.02272
G13132|TU21519	uncharacterized protein LOC104104374 isoform X1	-2.02229	G27839|TU45661	alpha-L-fucosidase 2-like	2.16566	G47073|TU75771	uncharacterized protein LOC105157495	2.0086
G16598|TU27131	uncharacterized protein LOC102595922 isoform X1	-2.0251	G37257|TU61051	exosome complex component MTR3	2.16012	G16464|TU26898	beta-glucosidase 40	2.0077
G13342|TU21832	putative late blight resistance protein homolog R1A-10	-2.03495	G32579|TU53374	probable starch synthase 4, chloroplastic/amyloplastic	2.14286	G1289|TU2152	histone-lysine N-methyltransferase ATX4	2.00764
G32517|TU53268	jasmonate ZIM-domain protein 12a	-2.03757	G38553|TU63196	CASP-like protein RCOM_1491260	2.14188	G29617|TU48551	deSI-like protein At4g17486	2.0019
G21897|TU35791	putative 4-hydroxy-tetrahydrodipicolinate reductase 3, chloroplastic	-2.04092	G25203|TU41358	cysteine-rich receptor-like protein kinase 10, partial	2.13804	G30747|TU50399	thioredoxin domain-containing protein 9 homolog	-2.00156
G13293|TU21765	bifunctional purple acid phosphatase 26-like	-2.04397	G41460|TU67804	uncharacterized protein	2.13419	G35897|TU58856	uncharacterized protein LOC104110118	-2.00319
G2477|TU4112	uncharacterized protein LOC104095799 isoform X1	-2.04487	G34730|TU56950	protein Dr1 homolog	2.13357	G39597|TU64970	Uncharacterized protein	-2.02739
G48383|TU77725	uncharacterized proline-rich protein isoform X1	-2.04731	G18133|TU29633	protein NLRC3	2.12374	G40493|TU66409	15.4 kDa class V heat shock protein	-2.02901
G12832|TU21021	uncharacterized protein LOC101245191	-2.05662	G46041|TU74205	probable 2-aminoethanethiol dioxygenase	2.11818	G41058|TU67212	uncharacterized protein	-2.02952
G46228|TU74492	Putative uncharacterized protein	-2.08028	G747|TU1242	cysteine synthase-like	2.09896	G21962|TU35915	alcohol dehydrogenase-like 6	-2.0367
G40522|TU66447	Mannose-binding lectin	-2.08295	G9875|TU16230	MATE efflux family protein 5	2.09767	G41942|TU68514	beta-galactosidase 5	-2.03865
G7427|TU12219	patatin-like protein 1	-2.08674	G30389|TU49818	phosphatidylinositol-3-phosphatase myotubularin-1 isoform X1	2.09765	G17882|TU29222	homeobox-leucine zipper protein HAT22-like	-2.04007
G30643|TU50206	uncharacterized protein LOC102595305	-2.09297	G1675|TU2807	sugar transporter ERD6-like 6-like	2.09338	G26243|TU43066	uncharacterized protein LOC104244827	-2.04362
G38141|TU62488	uncharacterized protein LOC104247478	-2.101	G20839|TU34084	uncharacterized protein LOC104093676	2.08977	G35798|TU58689	uncharacterized protein LOC104100151	-2.04542
G27944|TU45812	3-epi-6-deoxocathasterone 23-monooxygenase-like	-2.12192	G33901|TU55547	uncharacterized protein	2.08778	G40917|TU67019	uncharacterized protein LOC104098761	-2.0484
G38090|TU62398	dynamin-related protein 1E	-2.12277	G13622|TU22283	Sporamin A	2.07615	G28636|TU46958	uncharacterized protein	-2.05063
G6618|TU10909	protein RFT1 homolog	-2.14034	G876|TU1444	mitochondrial import inner membrane translocase subunit TIM50-like	2.07355	G9718|TU15975	probable disease resistance protein At4g27220	-2.052
G25297|TU41523	uncharacterized protein LOC104230625 isoform X1	-2.14124	G37248|TU61036	MLO-like protein 1	2.07251	G4968|TU8185	uncharacterized protein LOC101253506	-2.05493
G9449|TU15523	Uncharacterized protein	-2.14785	G39131|TU64192	endoplasmic reticulum metallopeptidase 1	2.06443	G1534|TU2586	subtilisin-like protease SBT5.3	-2.07606
G33285|TU54571	mediator of RNA polymerase II transcription subunit 33A-like	-2.15155	G3612|TU5928	disease resistance protein RPM1-like	2.06166	G37373|TU61228	magnesium transporter MRS2-11, chloroplastic isoform X1	-2.08381
G22227|TU36328	uncharacterized protein	-2.15451	G15492|TU25298	potassium transporter 4-like	2.05908	G13236|TU21673	small subunit processome component 20 homolog	-2.08964
G46515|TU74909	uncharacterized protein	-2.16665	G49029|TU78726	alpha-1,4 glucan phosphorylase L-2 isozyme, chloroplastic/amyloplastic-like	2.05567	G16622|TU27170	probable receptor-like serine/threonine-protein kinase At5g57670	-2.09288
G47125|TU75847	uncharacterized protein	-2.17078	G10360|TU17079	uncharacterized protein LOC104118259	2.05163	G18010|TU29413	uncharacterized protein	-2.09535
G2431|TU4045	uncharacterized protein	-2.17319	G38453|TU63038	uncharacterized protein LOC105161097	2.04632	G22298|TU36454	uncharacterized protein	-2.10175
G24805|TU40702	peptide methionine sulfoxide reductase B5-like	-2.18144	G4027|TU6635	rop guanine nucleotide exchange factor 7-like	2.04408	G14291|TU23338	putative ABC transporter C family member 15 isoform X1	-2.10248
G23678|TU38774	chorismate synthase 1	-2.18449	G3285|TU5394	Multidrug resistance protein mdtG, putative	2.03746	G15653|TU25580	mRNA-decapping enzyme-like protein isoform X1	-2.10949
G37160|TU60918	elongation factor Tu GTP-binding domain-containing protein 1	-2.18607	G8484|TU13963	inorganic pyrophosphatase 1-like	2.03189	G18389|TU30040	uncharacterized protein LOC104105325	-2.11164
G18126|TU29621	protein FAR-RED IMPAIRED RESPONSE 1-like isoform X1	-2.19598	G30770|TU50446	zinc finger CCCH domain-containing protein 19-like isoform X1	2.03119	G16331|TU26658	MADS-box transcription factor 23-like	-2.12792
G38753|TU63518	uncharacterized protein LOC104247306 isoform X1	-2.20267	G11946|TU19646	GDSL esterase/lipase EXL3-like	2.02834	G30477|TU49945	uncharacterized protein LOC102589426	-2.12807
G7071|TU11673	very-long-chain enoyl-CoA reductase-like	-2.20454	G19809|TU32410	fructokinase 3	2.02332	G32993|TU54036	glyceraldehyde-3-phosphate dehydrogenase B, chloroplastic	-2.12841
G8761|TU14412	protein ALWAYS EARLY 3 isoform X1	-2.20999	G12185|TU20018	probable magnesium transporter NIPA4 isoform X1	2.02298	G6932|TU11441	probable RNA-dependent RNA polymerase 3 isoform X1	-2.13376
G8826|TU14525	transmembrane emp24 domain-containing protein p24delta3-like isoform X1	-2.21316	G33210|TU54425	5'-3' exoribonuclease 4	2.01899	G18987|TU31040	uncharacterized protein LOC105177526	-2.13584
G14633|TU23887	O-acyltransferase WSD1-like isoform X1	-2.23159	G21022|TU34386	monoglyceride lipase-like isoform X1	2.0098	G15586|TU25454	uncharacterized protein LOC101257622	-2.14592
G44852|TU72505	MATE efflux family protein 9-like	-2.23335	G4122|TU6779	Uncharacterized protein	2.00858	G37229|TU61010	uncharacterized protein	-2.14986
G27055|TU44411	major facilitator superfamily domain-containing protein 12-like	-2.2391	G10772|TU17743	DAG protein, chloroplastic-like	2.00222	G42147|TU68807	uncharacterized protein	-2.15085
G36348|TU59614	HVA22-like protein k	-2.24584	G24684|TU40484	uncharacterized protein LOC102591273	-2.00327	G9425|TU15484	two-component response regulator-like APRR2	-2.15221
G7717|TU12705	K	-2.24993	G11523|TU19006	uncharacterized protein LOC104223835	-2.00456	G3323|TU5455	glucose-6-phosphate 1-dehydrogenase 4, chloroplastic	-2.16423
G17870|TU29205	F-box/FBD/LRR-repeat protein At1g13570-like	-2.25371	G5484|TU9054	calcium-dependent protein kinase 28-like	-2.00543	G26954|TU44251	eukaryotic initiation factor 4A-I	-2.1743
G9162|TU15096	uncharacterized protein LOC104098876 isoform X1	-2.2712	G5484|TU9051	calcium-dependent protein kinase 28-like	-2.00543	G38788|TU63570	uncharacterized protein LOC104089100	-2.17981
G23585|TU38597	uncharacterized protein LOC102594467 isoform X1	-2.2727	G14711|TU23994	uncharacterized protein LOC104248985	-2.01545	G40765|TU66810	rab3 GTPase-activating protein catalytic subunit isoform X1	-2.18108
G22403|TU36623	uncharacterized protein LOC104247293 isoform X1	-2.27502	G43482|TU70666	ATP synthase subunit O, mitochondrial	-2.0189	G45094|TU72863	uncharacterized protein	-2.18133
G3089|TU5084	serine/arginine-rich splicing factor SR30 isoform X1	-2.27866	G5870|TU9675	transcription factor bHLH96-like	-2.02004	G19195|TU31373	DNA-directed RNA polymerase 2, chloroplastic/mitochondrial	-2.18754
G16413|TU26798	uncharacterized protein	-2.27949	G34050|TU55828	helicase protein MOM1-like	-2.02476	G29996|TU49156	ER membrane protein complex subunit 1-like	-2.18865
G29522|TU48402	probable 6-phosphogluconolactonase 4, chloroplastic	-2.30142	G26010|TU42682	protein ZINC INDUCED FACILITATOR-LIKE 1-like	-2.04056	G6943|TU11461	programmed cell death protein 2 isoform X2	-2.1922
G47847|TU76911	uncharacterized protein	-2.34488	G42369|TU69126	uncharacterized protein LOC101251765	-2.04314	G18388|TU30043	protein DA1-related 2-like isoform X1	-2.19425
G28927|TU47446	uncharacterized protein	-2.34746	G8858|TU14591	uncharacterized protein	-2.04484	G31491|TU51631	LOW QUALITY PROTEIN: myrcene synthase, chloroplastic-like	-2.19619
G38020|TU62271	cyclin-U2-1-like	-2.35509	G12719|TU20861	RNA binding protein, putative	-2.0488	G33266|TU54540	uncharacterized protein	-2.2083
G16716|TU27328	probable methyltransferase PMT10	-2.35921	G29182|TU47871	neuroblastoma-amplified gene	-2.04938	G11895|TU19564	26S proteasome non-ATPase regulatory subunit 8 homolog A	-2.21531
G37638|TU61659	protein kinase 2B, chloroplastic-like	-2.36299	G45914|TU74022	probable LRR receptor-like serine/threonine-protein kinase At1g56140	-2.05478	G28717|TU47104	phototropin-2	-2.22084
[truncated: 128 more rows]
